# Supplementary material for: Ferroptosis-Linked Six-Gene Panel Enables Machine Learning-Assisted Diagnosis and Therapeutic Guidance in Lung Adenocarcinoma
Source: Biology (Basel). 2025 Sep 17;14(9):1280. doi: 10.3390/biology14091280 (PMC12467038; doi:10.3390/biology14091280)
Supplement: Supplementary file 1 [file biology-14-01280-s001.zip]

Archive with 2 entries (2 files):
- biology-3825212-Supplementary Figures.pdf
- biology-3825212-Supplementary Tables.xlsx
