# Supplementary material for: Ferroptosis-Linked Six-Gene Panel Enables Machine Learning-Assisted Diagnosis and Therapeutic Guidance in Lung Adenocarcinoma
Source: Biology (Basel). 2025 Sep 17;14(9):1280. doi: 10.3390/biology14091280 (PMC12467038; doi:10.3390/biology14091280)
Supplement: Supplementary file 1 [file biology-14-01280-s001.zip › biology-3825212-Supplementary Tables.xlsx]

## Sheet: Table S1
Table S1. Gene-level differential expression results from the unpaired analysis of TCGA-LUAD (539 tumours vs 59 normal tissues). The table reports log₂ fold changes, Benjamini–Hochberg adjusted P-values, and regulation status (upregulated, downregulated, or not significant) for all genes tested.
hgnc_symbol	ensembl_gene_id	baseMean	log2FoldChange	lfcSE	pvalue	padj	Regulation
FAM83A	ENSG00000147689	6270.1	6.77909	0.237415	6.86334892573881e-182	1.81714026157861e-177	Up
PYCR1	ENSG00000183010	3602.71	3.69842	0.131886	1.02358852222235e-169	1.35502648571795e-165	Up
OTUD1	ENSG00000165312	1100.7	-2.1138	0.0808756	5.66153909224715e-151	4.99649696687785e-147	Down
AFAP1-AS1	ENSG00000272620	2789.93	6.2891	0.258474	2.41994289994478e-133	1.60176020547345e-129	Up
EPAS1	ENSG00000116016	27036.5	-2.68711	0.110032	2.29066448090388e-132	1.21295265592822e-128	Down
STX11	ENSG00000135604	806.581	-3.05612	0.125606	4.43692145259074e-131	1.95786553964654e-127	Down
SPAAR	ENSG00000235387	65.1827	-2.71239	0.111669	1.00367860420861e-130	3.79619924643246e-127	Down
PECAM1	ENSG00000261371	11817.7	-2.29463	0.0948367	4.43567069955983e-130	1.46798521801933e-126	Down
ETV4	ENSG00000175832	1974.66	3.83782	0.160086	1.49604009576132e-128	4.40101750837519e-125	Up
TEDC2	ENSG00000162062	265.786	3.49277	0.146444	1.00653806958418e-127	2.66491019303108e-124	Up
IQGAP3	ENSG00000183856	1342.02	3.59934	0.151381	6.07720285644717e-126	1.46272748024814e-122	Up
TOP2A	ENSG00000131747	5258.9	3.85553	0.160836	1.52560082855878e-125	3.36598396141019e-122	Up
FAM83A-AS1	ENSG00000204949	210.012	6.60021	0.279447	2.13578645087349e-124	4.34977554410204e-121	Up
S1PR1	ENSG00000170989	1758.27	-2.84612	0.120363	6.11653256284735e-124	1.15672368667105e-120	Down
B3GNT3	ENSG00000179913	2094.03	4.33479	0.184748	1.1121483459784e-123	1.96301597387495e-120	Up
ACVRL1	ENSG00000139567	2206.52	-2.56283	0.109202	2.80869706540271e-122	4.64769146897513e-119	Down
RGCC	ENSG00000102760	3349.91	-2.86517	0.122322	3.37942351240973e-122	5.26315393615059e-119	Down
EMP2	ENSG00000213853	14456.1	-2.7061	0.116977	4.46133465971485e-120	6.56212758058947e-117	Down
SEMA3G	ENSG00000010319	706.493	-3.21983	0.138771	2.02714470347569e-119	2.82477279838012e-116	Down
SAPCD2	ENSG00000186193	437.944	3.75593	0.163712	1.71578288224675e-118	2.27135337951824e-115	Up
RTKN2	ENSG00000182010	2072.51	-4.04961	0.175538	5.81233368790383e-118	7.32796889147342e-115	Down
LCAL1	ENSG00000286042	1282.56	7.80459	0.342553	3.31807282821683e-117	3.99314982726677e-114	Up
TEK	ENSG00000120156	943.195	-3.24119	0.141325	9.01488269672693e-117	1.03773058381975e-113	Down
PTPN21	ENSG00000070778	1155.37	-2.43868	0.106868	1.06730458739415e-115	1.17741484399365e-112	Down
RAMP3	ENSG00000122679	1096.64	-3.21876	0.141848	2.41557351820803e-114	2.55818897872303e-111	Down
KIF4A	ENSG00000090889	838.894	3.80941	0.16803	4.89972348103781e-114	4.98942611092143e-111	Up
UBE2T	ENSG00000077152	824.859	3.30001	0.14737	4.45448148291229e-112	4.36803154598466e-109	Up
PALM2AKAP2	ENSG00000157654	6104.55	-2.50487	0.111615	5.31009077617218e-112	5.02107012106909e-109	Down
HSPA12B	ENSG00000132622	425.123	-2.78718	0.124229	7.33921898985964e-112	6.70045386122496e-109	Down
MEX3A	ENSG00000254726	1303.29	4.15625	0.186517	3.4302349608036e-111	3.02729669407454e-108	Up
FAM107A	ENSG00000168309	1701.17	-4.53766	0.202821	6.14545351406663e-111	5.24861378188478e-108	Down
CRABP2	ENSG00000143320	7906.84	5.54994	0.251008	2.74936332771447e-110	2.27475448326776e-107	Up
TMPRSS4	ENSG00000137648	5375.44	4.80221	0.21831	3.10346764673786e-109	2.4899214974252e-106	Up
ADM2	ENSG00000128165	743.326	3.4412	0.156715	5.3230732937099e-109	4.14510848600774e-106	Up
NEK2	ENSG00000117650	675.841	3.71393	0.169706	4.58184037222432e-108	3.46596587700032e-105	Up
ABCA12	ENSG00000144452	589.059	5.37943	0.246345	4.85165852068115e-108	3.56812530537651e-105	Up
RAMP2	ENSG00000131477	909.848	-2.85993	0.129794	5.63563174254826e-108	4.03267529772183e-105	Down
KIF14	ENSG00000118193	438.732	3.73427	0.170976	6.50852345050933e-108	4.53472807567592e-105	Up
HJURP	ENSG00000123485	685.605	3.83679	0.174889	9.38818789568161e-108	6.37337596733503e-105	Up
LDB2	ENSG00000169744	981.063	-2.57913	0.117194	9.64946708182159e-108	6.38698226145771e-105	Down
TMEM184A	ENSG00000164855	1877.49	3.11153	0.142472	2.99455999037343e-107	1.93375537329578e-104	Up
WWC2	ENSG00000151718	1997.11	-2.35052	0.107317	1.01125213278134e-106	6.37474082559968e-104	Down
CDC25C	ENSG00000158402	195.462	3.67371	0.168525	1.40871997972913e-106	8.67378376356009e-104	Up
UHRF1	ENSG00000276043	680.03	3.33484	0.153092	2.05265891668328e-106	1.23514085177515e-103	Up
ASPM	ENSG00000066279	984.476	3.7211	0.171993	1.99721468897653e-105	1.1750723578965e-102	Up
COL10A1	ENSG00000123500	2764.8	4.62081	0.2129	5.71683665640441e-105	3.29041233293398e-102	Up
GOLM1	ENSG00000135052	13095.7	2.626	0.122048	5.11872519358932e-104	2.88347591969087e-101	Up
MMP11	ENSG00000099953	6278.23	5.24639	0.257035	8.65132740668747e-104	4.7719280087387e-101	Up
PTPRH	ENSG00000080031	730.428	5.17333	0.241319	9.27908217102939e-104	5.01373427673825e-101	Up
EDNRB	ENSG00000136160	1514.58	-3.48475	0.161583	1.99254539233539e-103	1.05509263614944e-100	Down
ANLN	ENSG00000011426	2010.22	3.76102	0.174914	2.46168905507886e-103	1.27795449847584e-100	Up
DLGAP5	ENSG00000126787	726.391	3.65824	0.171024	3.03616686896676e-103	1.54587603889931e-100	Up
CENPF	ENSG00000117724	2334.73	3.47249	0.162406	3.96621711314429e-103	1.98131253372846e-100	Up
PRX	ENSG00000105227	1113.8	-3.3462	0.155613	8.70538854321684e-103	4.19061576491289e-100	Down
ROBO4	ENSG00000154133	1265.14	-2.84534	0.132416	8.60331422144532e-103	4.19061576491289e-100	Down
CDC20	ENSG00000117399	1510.35	3.7412	0.175517	1.04812605687851e-102	4.95539026462777e-100	Up
LIMS2	ENSG00000072163	1196.55	-2.80622	0.130748	1.43535927744524e-102	6.6671179350246e-100	Down
CTHRC1	ENSG00000164932	3131.08	3.78055	0.176956	1.55376192188191e-102	7.09265528340441e-100	Up
ENSG00000227066	ENSG00000227066	485.679	6.04761	0.285354	3.49575361771345e-102	1.56870462343358e-99	Up
CDH5	ENSG00000179776	3097.7	-2.54288	0.118983	5.97102364524784e-102	2.63481370052636e-99	Down
ERCC6L	ENSG00000186871	206.159	3.2802	0.154472	7.44603401270289e-102	3.23182289377577e-99	Up
UBE2C	ENSG00000175063	1676.47	4.17348	0.195091	1.45345062024461e-101	6.20670300348325e-99	Up
NUF2	ENSG00000143228	559.315	3.68249	0.174337	1.74468542325747e-101	7.33210972478805e-99	Up
JAM2	ENSG00000154721	709.983	-2.50424	0.117374	2.64395607304165e-101	1.09377157796642e-98	Down
KIF2C	ENSG00000142945	924.37	3.55927	0.167043	4.48844720527776e-101	1.82824812626052e-98	Up
GREM1	ENSG00000166923	2733.28	5.01793	0.239354	2.16146761040067e-100	8.67076006863152e-98	Up
CDC6	ENSG00000094804	949.215	3.39853	0.161146	2.24676390818473e-100	8.87840615419387e-98	Up
BUB1B	ENSG00000156970	523.339	3.40805	0.160853	2.29963194716215e-100	8.95368462250957e-98	Up
LINC01977	ENSG00000262772	104.351	4.76819	0.226049	4.7879996933812e-100	1.8372040562603e-97	Up
XRCC2	ENSG00000196584	297.235	3.21503	0.153165	8.06041910913565e-100	3.04868080476394e-97	Up
KIF20A	ENSG00000112984	849.836	3.13761	0.149135	1.07191477417139e-99	3.99718529027628e-97	Up
E2F8	ENSG00000129173	329.845	3.14122	0.150004	2.84225035527526e-99	1.04515861675372e-96	Up
CYP24A1	ENSG00000019186	4183.28	6.66718	0.319687	3.75030624518144e-99	1.36017956366334e-96	Up
KIF18B	ENSG00000186185	559.934	3.74365	0.179009	4.50563673292524e-99	1.6120437586612e-96	Up
MELK	ENSG00000165304	685.605	3.59193	0.172076	5.24071806475848e-99	1.85004335310061e-96	Up
EXO1	ENSG00000174371	418.225	3.57284	0.171033	9.97646801937589e-99	3.47548641159205e-96	Up
COL11A1	ENSG00000060718	3167.09	6.23315	0.299534	1.58125855859433e-98	5.43706514251214e-96	Up
SPAG5	ENSG00000076382	1132.39	3.07652	0.146194	2.75435387548673e-98	9.34926579581881e-96	Up
KIF26B	ENSG00000162849	2077.05	3.12821	0.149729	3.27687180415211e-98	1.09820832768014e-95	Up
TROAP	ENSG00000135451	538.514	3.77519	0.181518	4.34416608375803e-98	1.43770176541972e-95	Up
ARHGEF39	ENSG00000137135	258.53	2.71898	0.130922	1.95645290213245e-97	6.39494407862453e-95	Up
DEPDC1B	ENSG00000035499	329.745	3.59687	0.173637	2.73230324087384e-97	8.82200739089949e-95	Up
SH2D3C	ENSG00000095370	1109.94	-2.291	0.109694	2.8937348107545e-97	9.23066540355858e-95	Down
LNCEGFL7OS	ENSG00000228401	30.69	-3.62152	0.173517	4.94791225265367e-97	1.5595348190626e-94	Down
ORC6	ENSG00000091651	338.373	3.03547	0.146413	5.76218655645013e-97	1.7948194266891e-94	Up
PLK1	ENSG00000166851	894.317	3.17643	0.152844	9.37025387966316e-97	2.88473071765072e-94	Up
PLEKHN1	ENSG00000187583	324.016	3.10868	0.150751	1.52576049525191e-96	4.64322239911374e-94	Up
DEPDC1	ENSG00000024526	425.736	3.75578	0.182369	1.76830194434249e-96	5.3201775316377e-94	Up
TPX2	ENSG00000088325	2461.26	3.64094	0.17314	1.98481659997347e-96	5.90449486526938e-94	Up
PITX2	ENSG00000164093	328.566	8.17792	0.396277	2.01405410716914e-96	5.92489961571225e-94	Up
KANK3	ENSG00000186994	270.343	-2.8526	0.137206	2.37914305512319e-96	6.92199906894961e-94	Down
FEZF1-AS1	ENSG00000230316	329.919	6.13333	0.298861	4.38296218987418e-96	1.2613402928164e-93	Up
CYYR1	ENSG00000166265	771.188	-2.27439	0.109657	7.43328213914577e-96	2.11616750447337e-93	Down
BIRC5	ENSG00000089685	1768.8	3.65116	0.177548	1.58522331559331e-95	4.46493324506898e-93	Up
CD101	ENSG00000134256	243.753	-2.74354	0.133044	7.46213863657723e-95	2.0796587636002e-92	Down
ZYG11A	ENSG00000203995	142.153	5.41188	0.265866	1.3441830092051e-94	3.70714472413689e-92	Up
SYT12	ENSG00000173227	1331.26	5.42425	0.279366	5.50680702917226e-94	1.50307446293159e-91	Up
SPOCK2	ENSG00000107742	6239.58	-3.19872	0.155866	6.6353490794524e-94	1.79262757375084e-91	Down
FOXF1	ENSG00000103241	590.863	-2.73858	0.133586	9.33033806998195e-94	2.49525283576608e-91	Down
CALCRL	ENSG00000064989	2450.57	-2.72448	0.133058	1.44193637371372e-93	3.81767074304444e-91	Down
TAL1	ENSG00000162367	187.337	-2.78158	0.136185	4.15542980088819e-93	1.08929860800313e-90	Down
FCN3	ENSG00000142748	1483.98	-4.5073	0.221179	2.14343625303249e-92	5.56368806228314e-90	Down
ALDH18A1	ENSG00000059573	4904.43	1.61118	0.0793646	4.41686506160577e-92	1.135348731758e-89	Up
ZFPM2-AS1	ENSG00000251003	169.211	5.37769	0.268003	5.43555611949372e-92	1.38376715211265e-89	Up
ATP10B	ENSG00000118322	732.485	5.48611	0.273874	7.48554980113269e-92	1.88749920509323e-89	Up
CEP55	ENSG00000138180	1013.45	3.2335	0.160411	9.56468444606002e-92	2.38900552258382e-89	Up
RASAL1	ENSG00000111344	485.261	3.99885	0.199273	1.99341879687891e-91	4.9325005669314e-89	Up
GINS1	ENSG00000101003	675.118	3.02072	0.150078	2.14952100685512e-91	5.26951094236075e-89	Up
FGD5	ENSG00000154783	1221.12	-2.24264	0.111013	2.94504652676448e-91	7.15349099473545e-89	Down
EZH2	ENSG00000106462	914.641	2.53343	0.125966	3.85183791454612e-91	9.27102369322936e-89	Up
PLAC9	ENSG00000189129	283.559	-2.7073	0.134066	4.18151196771612e-91	9.97384782497766e-89	Down
SPAG4	ENSG00000061656	690.162	2.88189	0.143507	5.37473761093391e-91	1.27054958024184e-88	Up
CDCA8	ENSG00000134690	844.292	3.01773	0.1505	6.43189216028494e-91	1.50699802509473e-88	Up
STIL	ENSG00000123473	577.438	2.55019	0.127007	7.36785415893665e-91	1.71115181326322e-88	Up
PPP1R14D	ENSG00000166143	601.208	5.97288	0.299634	7.63411949763973e-91	1.75757345930008e-88	Up
LGR4	ENSG00000205213	3187.46	2.7205	0.135245	7.99368144859388e-91	1.82448887959458e-88	Up
GIMAP8	ENSG00000171115	1087.21	-2.44414	0.121365	1.1079965093507e-90	2.50729193004864e-88	Down
RECQL4	ENSG00000160957	889.888	3.00552	0.150269	1.82971436837216e-90	4.10538284890011e-88	Up
MYZAP	ENSG00000263155	128.85	-3.28301	0.163397	4.24509330135895e-90	9.44479749972937e-88	Down
SMAD6	ENSG00000137834	856.495	-2.55224	0.127145	5.14085742358574e-90	1.13424450955713e-87	Down
PRKCE	ENSG00000171132	1040.64	-1.86048	0.0927452	6.93750083803941e-90	1.51799398502423e-87	Down
MYEOV	ENSG00000172927	911.476	6.26225	0.316506	1.11319761628941e-89	2.41582131876052e-87	Up
EPHA10	ENSG00000183317	521.549	3.60371	0.182326	2.75139221491228e-89	5.92242766520468e-87	Up
LINC00511	ENSG00000227036	1126.88	3.15778	0.158535	4.72738057539045e-89	1.00937200091966e-86	Up
FRMD5	ENSG00000171877	333.786	3.54454	0.179001	6.12322586220467e-89	1.29694822342185e-86	Up
MCM10	ENSG00000065328	405.209	3.51413	0.177768	1.05183728981791e-88	2.21019397501737e-86	Up
SPP1	ENSG00000118785	24363.9	4.77749	0.242318	1.20633043576868e-88	2.51486650530801e-86	Up
FUT2	ENSG00000176920	1015.05	3.16498	0.159702	1.81914346613724e-88	3.76278456323825e-86	Up
RAB4A-AS1	ENSG00000177788	731.283	2.16591	0.10927	1.85281200378669e-88	3.80271710172531e-86	Up
SKA3	ENSG00000165480	309.269	3.17444	0.161302	1.9107767264151e-88	3.89151727758202e-86	Up
CAVIN2	ENSG00000168497	3136.02	-3.2981	0.165744	1.97100835745531e-88	3.98354330320509e-86	Down
CDCA3	ENSG00000111665	468.484	3.25569	0.164697	2.03269175345632e-88	4.07708688367497e-86	Up
CBLC	ENSG00000142273	868.598	3.18874	0.161051	2.27368201258627e-88	4.52616578685971e-86	Up
CST1	ENSG00000170373	736.571	6.40056	0.342069	3.45971855983764e-88	6.83578422315383e-86	Up
TMPRSS11E	ENSG00000087128	592.862	6.68775	0.340497	4.2628752395809e-88	8.3602877661588e-86	Up
GRK5	ENSG00000198873	1441.14	-2.48985	0.125533	6.3200018487464e-88	1.23035565402507e-85	Down
GJB2	ENSG00000165474	1647.89	4.53675	0.231937	9.49355114143274e-88	1.83468073007718e-85	Up
SLC6A4	ENSG00000108576	1088.26	-6.12844	0.308182	1.32512009201124e-87	2.54231011276012e-85	Down
ANGPT4	ENSG00000101280	53.7052	-4.20313	0.212162	1.65353388761368e-87	3.14956569845034e-85	Down
RRM2	ENSG00000171848	2375.16	3.1793	0.161807	1.66809232752753e-87	3.1546008902585e-85	Up
MNX1-AS1	ENSG00000243479	70.2951	5.20244	0.265098	1.80801819203326e-87	3.39497089732431e-85	Up
STARD8	ENSG00000130052	693.988	-2.20975	0.111688	1.98047063991727e-87	3.69260145510209e-85	Down
CCNB1	ENSG00000134057	1804.02	2.96386	0.150724	2.86587061579761e-87	5.30606926040962e-85	Up
SPTBN2	ENSG00000173898	2966.29	2.4877	0.126551	3.11390422580334e-87	5.72525890849786e-85	Up
EFNA4	ENSG00000243364	747.437	2.18894	0.111583	1.00543522376867e-86	1.83585537824133e-84	Up
GTSE1	ENSG00000075218	471.134	3.08051	0.156986	1.12727097158088e-86	2.04422097558736e-84	Up
CENPA	ENSG00000115163	280.236	3.59596	0.18443	1.45079943430094e-86	2.61301808316678e-84	Up
HMGB3	ENSG00000029993	12666.6	3.47759	0.178126	2.53382834455673e-86	4.53281346287054e-84	Up
FHL1	ENSG00000022267	3069.36	-3.40354	0.173232	2.98530447389455e-86	5.30462558730416e-84	Down
ECSCR	ENSG00000249751	45.1104	-2.24527	0.114496	4.68064265248132e-86	8.26164632447302e-84	Down
MYCT1	ENSG00000120279	504.442	-2.25055	0.114824	5.07556391829846e-86	8.89937949012385e-84	Down
KANK2	ENSG00000197256	4626.53	-1.6428	0.0838123	5.2205161689899e-86	9.09331487435372e-84	Down
FER1L4	ENSG00000088340	859.684	4.14317	0.213797	5.81135339179591e-86	1.00563001569404e-83	Up
CKAP2L	ENSG00000169607	415.539	3.1476	0.161536	6.38232575051318e-86	1.09726270500381e-83	Up
TUBB3	ENSG00000258947	59.441	4.48349	0.230563	7.38164878859334e-86	1.26088086017289e-83	Up
LRRC32	ENSG00000137507	2022.28	-2.36858	0.121021	1.06554756970989e-85	1.80842547792558e-83	Down
CCM2L	ENSG00000101331	106.958	-2.52308	0.128965	1.26469104190534e-85	2.13273630735578e-83	Down
ARHGEF15	ENSG00000198844	627.747	-2.44922	0.125368	2.24016432348594e-85	3.75383484991227e-83	Down
CCNB2	ENSG00000157456	880.984	3.02386	0.155874	2.45467599042814e-85	4.08742147940726e-83	Up
STARD13	ENSG00000133121	831.603	-2.00131	0.10249	2.65920400715237e-85	4.40031783083538e-83	Down
FMO2	ENSG00000094963	2492.1	-3.25101	0.166523	3.34412577667742e-85	5.49932137039201e-83	Down
CLEC1A	ENSG00000150048	185.518	-2.27946	0.116824	3.48276843409774e-85	5.69196154698591e-83	Down
IGSF9	ENSG00000085552	1220.47	3.21814	0.166118	3.98138005215215e-85	6.46693363563069e-83	Up
GCNT3	ENSG00000140297	2293.22	5.1275	0.266307	7.63775591365856e-85	1.23303186323185e-82	Up
SPTBN1-AS2	ENSG00000238018	114.48	-3.24572	0.166727	8.20389904041795e-85	1.31640261208549e-82	Down
SFXN1	ENSG00000164466	2122.58	1.51123	0.077494	1.00539001646885e-84	1.60353651060417e-82	Up
GPT2	ENSG00000166123	3156.09	3.39445	0.175361	1.04880461725455e-84	1.66276353571446e-82	Up
FERMT1	ENSG00000101311	1354.92	3.20461	0.165773	1.10116871888003e-84	1.73538946434926e-82	Up
LINC02014	ENSG00000248243	40.3407	3.93327	0.20411	1.12419723249389e-84	1.76119798387623e-82	Up
CLEC14A	ENSG00000176435	1501.83	-2.29325	0.118016	1.68450035208993e-84	2.62346066599605e-82	Down
SGO1	ENSG00000129810	141.427	3.19741	0.165941	1.90210477656764e-84	2.9450366119535e-82	Up
NEIL3	ENSG00000109674	215.509	4.25404	0.221431	4.42229837839491e-84	6.80725417827812e-82	Up
AURKB	ENSG00000178999	610.91	3.41218	0.177948	5.08630128721554e-84	7.78409901042304e-82	Up
EEF1A2	ENSG00000101210	2792.28	6.32501	0.331086	7.0052581437374e-84	1.06592652076777e-81	Up
TMEM177	ENSG00000144120	501.288	1.56586	0.0811756	1.44237292554744e-83	2.18218660438823e-81	Up
CELSR3	ENSG00000008300	760.767	3.37211	0.176334	1.55003141930243e-83	2.33174044644609e-81	Up
USHBP1	ENSG00000130307	137.709	-2.3041	0.119275	1.6772155290069e-83	2.50881120598794e-81	Down
STX1A	ENSG00000106089	661.415	3.07747	0.160127	1.75289362421767e-83	2.60728155026894e-81	Up
POLQ	ENSG00000051341	286.25	3.28725	0.17204	1.95402573687971e-83	2.89021147539817e-81	Up
CLEC3B	ENSG00000163815	442.678	-3.75973	0.194668	2.70948049220978e-83	3.98534475065257e-81	Down
CDC45	ENSG00000093009	457.116	3.17323	0.165644	2.86879460454272e-83	4.19636496960625e-81	Up
PSAT1	ENSG00000135069	1228.44	3.47153	0.181326	3.42942366345478e-83	4.98886928096861e-81	Up
TTK	ENSG00000112742	459.824	3.27333	0.17108	3.79361991337094e-83	5.48851807794584e-81	Up
ARHGEF26	ENSG00000114790	1126.94	-2.66313	0.13832	5.40295789578817e-83	7.77438658961345e-81	Down
KIF11	ENSG00000138160	1156.69	2.67538	0.139716	7.28345257606871e-83	1.04236048867024e-80	Up
C20orf202	ENSG00000215595	19.548	-2.55979	0.133222	8.31291243874709e-83	1.18329392327026e-80	Down
PAICS	ENSG00000128050	5740.05	1.84572	0.0961164	9.47864516607077e-83	1.34201395410101e-80	Up
SRPK1	ENSG00000096063	2003.08	1.59435	0.0831138	1.04230003773536e-82	1.46786892548306e-80	Up
FOXM1	ENSG00000111206	1275.79	3.33117	0.173823	1.20647375057899e-82	1.69008460425023e-80	Up
ERG	ENSG00000157554	994.78	-2.13569	0.11128	1.75160773988347e-82	2.44081929058709e-80	Down
RAD54L	ENSG00000085999	192.142	3.10609	0.16322	2.39477377836482e-82	3.31958275162235e-80	Up
MKI67	ENSG00000148773	3347.6	3.09129	0.162123	2.7135844084436e-82	3.74191983322671e-80	Up
C10orf67-AS1	ENSG00000224215	14.8449	-5.25374	0.273541	3.21742624820385e-82	4.41370867085209e-80	Down
EFNA3	ENSG00000143590	182.963	3.0125	0.158109	5.02601023220475e-82	6.85920860349757e-80	Up
NDC80	ENSG00000080986	522.284	3.1079	0.163645	7.47944497900555e-82	1.01551684750847e-79	Up
MMRN2	ENSG00000173269	1378.94	-2.13456	0.111912	1.6536956995137e-81	2.23383915001657e-79	Down
PPAT	ENSG00000128059	868.122	1.91767	0.100793	1.69942270544427e-81	2.28395510402754e-79	Up
ITPKA	ENSG00000137825	622.959	5.14625	0.272808	1.80428403331153e-81	2.41263757908869e-79	Up
CSRNP1	ENSG00000144655	3191.74	-2.37813	0.124821	2.28706801424794e-81	3.04283481131801e-79	Down
TRPM8	ENSG00000144481	334.823	7.03326	0.350526	3.02275154941837e-81	4.00151850112003e-79	Up
THSD1	ENSG00000136114	269.801	-2.23012	0.117131	3.28903215125628e-81	4.33235896699808e-79	Down
MYBL2	ENSG00000101057	2248.43	3.77631	0.200346	4.88088934894065e-81	6.39734784171053e-79	Up
FABP4	ENSG00000170323	944.668	-4.88063	0.255901	6.00313954532984e-81	7.82951342867748e-79	Down
ADRB2	ENSG00000169252	438.119	-3.07084	0.16163	7.71453574555941e-81	1.00122572744819e-78	Down
PRAME	ENSG00000185686	1069.71	7.48738	0.402109	1.67708608864357e-80	2.16597713575254e-78	Up
NOVA2	ENSG00000104967	262.989	-2.4088	0.127128	1.89513365849421e-80	2.43570673506276e-78	Down
ZWINT	ENSG00000122952	1360.33	2.58767	0.137082	1.9619501627734e-80	2.50940060432795e-78	Up
HS6ST2	ENSG00000171004	1961.87	3.68775	0.194273	3.16567800282469e-80	4.02954282705704e-78	Up
PDLIM2	ENSG00000120913	969.802	-1.97897	0.104604	3.41588046010098e-80	4.32721775414514e-78	Down
HMMR	ENSG00000072571	596.359	3.00164	0.159886	5.21588119615381e-80	6.57598431187468e-78	Up
AGER	ENSG00000204305	13999.7	-4.98543	0.262726	7.19465701608731e-80	9.02776014966481e-78	Down
EPN3	ENSG00000049283	718.107	3.05224	0.162536	7.28118481777766e-80	9.09323817148497e-78	Up
RMI2	ENSG00000175643	671.522	2.26207	0.120408	7.50049723224907e-80	9.32315327328762e-78	Up
RGS17	ENSG00000091844	538.063	3.75459	0.200515	8.15021685530156e-80	1.00834178252787e-77	Up
HTR3A	ENSG00000166736	385.549	5.86238	0.318165	1.22728098614261e-79	1.51132518088892e-77	Up
CAV1	ENSG00000105974	12516.5	-3.41296	0.181454	3.12603151359257e-79	3.83170418304986e-77	Down
NCAPG	ENSG00000109805	583.169	3.18549	0.170709	3.18513795602791e-79	3.88616186745599e-77	Up
CAT	ENSG00000121691	5595.31	-1.89621	0.101209	7.55035757546065e-79	9.16987464072918e-77	Down
NCAPH	ENSG00000121152	654.323	2.94162	0.158111	9.92862481681812e-79	1.20032087054829e-76	Up
SLC2A1	ENSG00000117394	7785.6	3.48629	0.18743	1.14732887203214e-78	1.38075814617832e-76	Up
BRIP1	ENSG00000136492	349.403	2.69154	0.144803	1.71494364142544e-78	2.05451800227964e-76	Up
FGL1	ENSG00000104760	1642.33	7.19793	0.395914	2.20394381273278e-78	2.62845118855464e-76	Up
TAMALIN	ENSG00000161835	564.748	-2.34297	0.125534	3.98956025230014e-78	4.73666355335868e-76	Down
C10orf88B	ENSG00000255624	55.1761	3.5214	0.190349	4.54118111498339e-78	5.36751389287054e-76	Up
SGCG	ENSG00000102683	42.3658	-3.81981	0.204574	4.73959648799242e-78	5.57713584960388e-76	Down
LYVE1	ENSG00000133800	623.951	-3.19321	0.17122	5.85220639497691e-78	6.85588568643401e-76	Down
GYPE	ENSG00000197465	37.5571	-3.26112	0.17493	5.95628645709461e-78	6.94707666246859e-76	Down
ENSG00000230650	ENSG00000230650	71.0114	4.14281	0.223153	1.06134942652401e-77	1.23246874634428e-75	Up
OTX1	ENSG00000115507	263.328	3.29101	0.178071	1.37100650679503e-77	1.58509905126224e-75	Up
LMO2	ENSG00000135363	673.661	-1.91415	0.102999	1.60502129444491e-77	1.84758886050972e-75	Down
MNX1	ENSG00000130675	114.35	4.28675	0.232937	1.67753143988503e-77	1.92269793949766e-75	Up
MYO19	ENSG00000278259	1906.25	1.63787	0.0883745	2.27333556532544e-77	2.5943462253257e-75	Up
MAP3K9-DT	ENSG00000259153	233.956	2.87335	0.155888	2.69779499453088e-77	3.06552876717595e-75	Up
MDK	ENSG00000110492	13550.4	3.06251	0.164092	2.90075413324736e-77	3.28206694153235e-75	Up
NDST1	ENSG00000070614	5503.11	-1.59269	0.0860587	3.75699715455802e-77	4.23277687932247e-75	Down
PKMYT1	ENSG00000127564	436.725	2.94516	0.160416	5.8912133841721e-77	6.60914260844664e-75	Up
HID1-AS1	ENSG00000263586	11.1203	-2.79938	0.151229	5.94314820227766e-77	6.63927391575964e-75	Down
ONECUT1	ENSG00000169856	78.4005	6.81766	0.363274	1.10438944178708e-76	1.22856364961154e-74	Up
ENSG00000263893	ENSG00000263893	73.802	5.28096	0.287514	1.3635562678128e-76	1.51052367140635e-74	Up
SOX7	ENSG00000171056	299.433	-2.92951	0.158608	1.5209047998888e-76	1.67781147841066e-74	Down
S1PR1-DT	ENSG00000225938	12.7005	-2.52909	0.137042	1.54239882082642e-76	1.69446270457263e-74	Down
RCC1	ENSG00000180198	2837.06	1.7306	0.0939774	1.65435713540247e-76	1.80994874036842e-74	Up
RAB26	ENSG00000167964	168.455	3.61682	0.197471	2.03500216883632e-76	2.21723116963417e-74	Up
PPP1R14B	ENSG00000173457	4107.05	2.06687	0.111748	2.36470991808106e-76	2.56590408979976e-74	Up
TMEM100	ENSG00000166292	1122.43	-4.3285	0.234373	3.02514742921278e-76	3.26913483003419e-74	Down
ESPL1	ENSG00000135476	656.821	3.09974	0.169413	3.08772810641251e-76	3.32319875387714e-74	Up
FENDRR	ENSG00000268388	471.71	-3.86421	0.209909	7.12556474883632e-76	7.63791304818585e-74	Down
LINC00968	ENSG00000246430	70.3443	-3.50292	0.190503	8.16105085760727e-76	8.71257993975847e-74	Down
CDCA2	ENSG00000184661	264.693	2.94478	0.161615	1.33535306498898e-75	1.41987179713446e-73	Up
SASH1	ENSG00000111961	1960.19	-1.84324	0.100455	1.36519610737398e-75	1.44579728555334e-73	Down
SLC39A8	ENSG00000138821	8166.31	-2.48465	0.135472	1.48487348628495e-75	1.56627531565261e-73	Down
RHBDL2	ENSG00000158315	394.737	2.67353	0.146768	1.82750226901623e-75	1.920037701368e-73	Up
OCIAD2	ENSG00000145247	4972.55	2.17805	0.119258	2.01690440709209e-75	2.11065458822807e-73	Up
CDCA5	ENSG00000146670	992.777	2.94109	0.162002	3.88907139869529e-75	4.05382103747467e-73	Up
KISS1R	ENSG00000116014	80.061	6.23207	0.345134	4.29994571174237e-75	4.46452402604278e-73	Up
SPINK1	ENSG00000164266	8923.26	6.60955	0.3672	4.70841321578568e-75	4.86952923051335e-73	Up
ENTPD8	ENSG00000188833	221.68	4.64959	0.256311	5.03916987612943e-75	5.1913253556577e-73	Up
VIPR1	ENSG00000114812	1165.97	-3.19493	0.17493	5.26282381798415e-75	5.40071796143211e-73	Down
UNC5CL	ENSG00000124602	675.986	3.06177	0.168816	6.52829633898085e-75	6.6734816166354e-73	Up
ARHGAP6	ENSG00000047648	283.732	-2.34101	0.128192	6.96586633328157e-75	7.09339527076781e-73	Down
MMP13	ENSG00000137745	1447.39	6.1038	0.339475	7.95037760887115e-75	8.06491178438592e-73	Up
FEZ1	ENSG00000149557	436.513	-2.14507	0.117654	1.00150297813342e-74	1.01205316217788e-72	Down
EMCN	ENSG00000164035	919.383	-2.73258	0.15009	1.87086664056081e-74	1.88338650857369e-72	Down
PLPP2	ENSG00000141934	3801.61	2.40774	0.132286	2.73472231366297e-74	2.7425949991114e-72	Up
SPTBN1	ENSG00000115306	21639.4	-1.72755	0.0952797	2.76119644140125e-74	2.75869573519017e-72	Down
CCNA2	ENSG00000145386	789.771	2.92291	0.161999	3.08746435992307e-74	3.07307166892192e-72	Up
PNPLA6	ENSG00000032444	3465.79	-1.57411	0.0866259	3.89626395928917e-74	3.86357620172809e-72	Down
CD93	ENSG00000125810	5612.15	-2.1946	0.121093	6.52686672429233e-74	6.44795982807328e-72	Down
XDH	ENSG00000158125	1039.43	4.05004	0.226098	1.093387706998e-73	1.07615364053825e-71	Up
ENSG00000179066	ENSG00000179066	60.9367	5.61004	0.312103	1.20569895373661e-73	1.18229946293075e-71	Up
VIL1	ENSG00000127831	1119.21	6.93793	0.389811	1.59825761019085e-73	1.56145640174955e-71	Up
AOC3	ENSG00000131471	3601.57	-2.64569	0.146449	2.3032929707258e-73	2.24198473135795e-71	Down
ENSG00000285108	ENSG00000285108	126.453	5.76954	0.322875	2.32837155310807e-73	2.25809396483843e-71	Up
B4GALNT4	ENSG00000182272	507.422	4.72598	0.264666	2.69887609723491e-73	2.60786290329896e-71	Up
STX12	ENSG00000117758	3301.24	-1.03976	0.0575354	2.88546386332163e-73	2.7780196816474e-71	Down
RXFP1	ENSG00000171509	100.036	-3.0911	0.171193	2.90091580155241e-73	2.78277705659064e-71	Down
DMBX1	ENSG00000197587	102.054	6.29924	0.3539	3.78239230642576e-73	3.61525699295771e-71	Up
RASIP1	ENSG00000105538	671.837	-2.3124	0.128204	4.0519268948589e-73	3.8589502326721e-71	Down
TNS1	ENSG00000079308	15242.6	-2.1543	0.119679	4.47407762139169e-73	4.24572326537514e-71	Down
GINS2	ENSG00000131153	529.895	2.83638	0.158307	5.9520310495832e-73	5.62807050245589e-71	Up
ENSG00000286256	ENSG00000286256	33.9735	-3.6023	0.199944	7.54518312577348e-73	7.10911987323767e-71	Down
ST8SIA6	ENSG00000148488	260.071	-3.52489	0.19591	1.13271917791857e-72	1.06347067214795e-70	Down
CHEK1	ENSG00000149554	693.218	2.58703	0.145187	2.31872212929039e-72	2.16927516237076e-70	Up
SALL4	ENSG00000101115	196.287	3.40222	0.191141	2.35264328690299e-72	2.19325998817054e-70	Up
HROB	ENSG00000125319	289.502	2.71602	0.152198	2.43971164039286e-72	2.26644931196637e-70	Up
PBK	ENSG00000168078	421.778	3.36094	0.188814	3.62054700131999e-72	3.35166441982336e-70	Up
KIF15	ENSG00000163808	359.619	2.66248	0.149763	4.89180019853487e-72	4.51272829464841e-70	Up
FAM111B	ENSG00000189057	529.622	2.72292	0.153069	6.57047805905883e-72	6.04027698234867e-70	Up
HHIPL2	ENSG00000143512	433.564	6.04104	0.342808	7.22551525296903e-72	6.6194720359034e-70	Up
CASKIN2	ENSG00000177303	1837.13	-1.72214	0.0963929	9.75352464204286e-72	8.9046316697492e-70	Down
IQANK1	ENSG00000203499	1750.07	2.22624	0.125174	1.05200493414688e-71	9.57143733212122e-70	Up
SERINC1	ENSG00000111897	9718.87	-1.16005	0.0653088	1.21169273199142e-71	1.09865673877414e-69	Down
SOX17	ENSG00000164736	166.924	-2.70117	0.151424	1.48007770414229e-71	1.33742448105363e-69	Down
TFAP2A	ENSG00000137203	568.041	3.72965	0.210342	1.72801935804914e-71	1.55615784094248e-69	Up
ADPRH	ENSG00000144843	845.56	-1.60027	0.0898681	2.38871990243852e-71	2.14385586904957e-69	Down
CABYR	ENSG00000154040	391.712	4.56184	0.259029	2.78268827514463e-71	2.48900185043004e-69	Up
TICRR	ENSG00000140534	229.153	2.8573	0.16175	3.47488027436102e-71	3.0976744156223e-69	Up
TFR2	ENSG00000106327	148.619	3.06644	0.166163	4.16514354540988e-71	3.70054833920376e-69	Up
PTPRB	ENSG00000127329	2288.41	-2.53018	0.143109	4.30923476085066e-71	3.8157625260295e-69	Down
HIGD1B	ENSG00000131097	132.599	-2.73904	0.154201	5.6537038363628e-71	4.98958209238471e-69	Down
GPRIN1	ENSG00000169258	417.064	2.68101	0.151415	6.82167143973285e-71	6.00035126373312e-69	Up
SPC24	ENSG00000161888	376.283	2.67352	0.151711	7.98781480089158e-71	7.00282730690084e-69	Up
CENPI	ENSG00000102384	238.419	2.72842	0.154896	8.80559113051835e-71	7.69428484394732e-69	Up
GRHL3	ENSG00000158055	156.761	3.4894	0.198202	1.09715981162589e-70	9.55539578046284e-69	Up
KNL1	ENSG00000137812	476.935	2.61615	0.148866	1.74116379404914e-70	1.51144434790967e-68	Up
FOXD3-AS1	ENSG00000230798	50.8864	7.27972	0.459589	2.08870067925656e-70	1.80720389490185e-68	Up
CCNE1	ENSG00000105173	402.987	3.26962	0.18548	2.62885079293784e-70	2.26714832553167e-68	Up
RHOJ	ENSG00000126785	626.338	-1.86398	0.10549	2.7495506494874e-70	2.36300937614837e-68	Down
GPD1	ENSG00000167588	554.677	-3.92123	0.221603	2.75785578346369e-70	2.36300937614837e-68	Down
TMEM204	ENSG00000131634	988.477	-1.91168	0.10817	2.86960689086445e-70	2.45082942072669e-68	Down
ENSG00000217801	ENSG00000217801	242.304	2.76354	0.157611	4.64829792428518e-70	3.95718121682876e-68	Up
C14orf132	ENSG00000227051	1090.66	-2.62305	0.148661	4.75228084028371e-70	4.03273677972281e-68	Down
ENSG00000236304	ENSG00000236304	30.9563	-3.04834	0.172861	5.49108127791329e-70	4.6447881122694e-68	Down
EME1	ENSG00000154920	132.579	2.66969	0.152785	5.91406427914582e-70	4.9866485940976e-68	Up
HELLS	ENSG00000119969	685.32	2.38384	0.136163	8.29414121683146e-70	6.97129151926444e-68	Up
PCLAF	ENSG00000166803	277.22	2.63927	0.151013	8.77914314836269e-70	7.35558841759654e-68	Up
RUNDC3A-AS1	ENSG00000267750	64.4448	3.71859	0.213415	1.35705814863098e-69	1.13342181524145e-67	Up
LINC01270	ENSG00000203999	156.059	2.83569	0.162646	1.59287650417844e-69	1.32619491586882e-67	Up
KNTC1	ENSG00000184445	1332.56	2.12115	0.121319	1.61965907011975e-69	1.34426625518779e-67	Up
LINC02882	ENSG00000251138	73.5069	7.06729	0.423833	1.91699660108214e-69	1.58607506282034e-67	Up
CLSPN	ENSG00000092853	475.784	2.71583	0.15558	2.02141663777451e-69	1.66725940503794e-67	Up
ENSG00000213144	ENSG00000213144	26.0973	-2.49736	0.142342	2.46629464298874e-69	2.02787630334689e-67	Down
ORC1	ENSG00000085840	321.911	2.72597	0.156625	3.65984047998987e-69	2.99993611604371e-67	Up
KDELR3	ENSG00000100196	2307.69	2.23027	0.127139	3.96572598554263e-69	3.24063460472922e-67	Up
STRA6	ENSG00000137868	689.014	4.43377	0.255892	4.18329852711901e-69	3.40790805550778e-67	Up
CAVIN1	ENSG00000177469	11432.6	-2.06939	0.1183	4.83359284365342e-69	3.9255890836984e-67	Down
AKR7A3	ENSG00000162482	447.49	5.31286	0.308017	6.87917437544794e-69	5.56981714875718e-67	Up
ENSG00000227619	ENSG00000227619	170.154	4.50342	0.260869	7.04077411558654e-69	5.68327852086187e-67	Up
H2BC5	ENSG00000158373	941.862	2.62891	0.151364	7.99399093790123e-69	6.43309738820282e-67	Up
PAEP	ENSG00000122133	3184.76	7.60577	0.431804	9.38569383305166e-69	7.53017060375381e-67	Up
ENSG00000286818	ENSG00000286818	462.134	6.63848	0.386538	1.02625202521445e-68	8.20877601799935e-67	Up
GIMAP6	ENSG00000133561	1379.69	-2.08459	0.119353	1.05089562277809e-68	8.38057605682916e-67	Down
NECTIN4	ENSG00000143217	2930.59	2.32099	0.133717	1.26513995812656e-68	1.00588124718795e-66	Up
BARX1	ENSG00000131668	686.044	7.49283	0.435284	1.47026271773208e-68	1.16546933277468e-66	Up
TNNC1	ENSG00000114854	636.65	-3.56037	0.203937	1.56216474459553e-68	1.2346230978481e-66	Down
SKA1	ENSG00000154839	257.153	3.0026	0.173965	1.64920714847707e-68	1.29953596616306e-66	Up
PPP1R15A	ENSG00000087074	4810.84	-1.86883	0.10729	1.96423930362103e-68	1.5431810030466e-66	Down
INMT	ENSG00000241644	2335.5	-3.49631	0.200512	2.3213072377617e-68	1.81831155109404e-66	Down
CA9	ENSG00000107159	863.704	5.58857	0.325186	2.62834716670347e-68	2.05274689043189e-66	Up
ENSG00000249741	ENSG00000249741	15.9944	-2.74224	0.157597	2.75058493446537e-68	2.14189666837956e-66	Down
FIRRM	ENSG00000000460	371.355	1.73102	0.0997474	2.81331161676492e-68	2.18431784062956e-66	Up
EFCC1	ENSG00000114654	290.525	-2.57646	0.148109	3.67268730894384e-68	2.84321839741512e-66	Down
CLIC5	ENSG00000112782	3423.8	-3.60589	0.207205	4.95789919048577e-68	3.82697781245776e-66	Down
GLIPR2	ENSG00000122694	2196.32	-2.20517	0.126956	5.51792766068316e-68	4.24687944023975e-66	Down
JPH4	ENSG00000092051	75.9267	-2.59698	0.149513	5.7548263575715e-68	4.41637051139313e-66	Down
PIMREG	ENSG00000129195	288.052	3.17751	0.185256	8.86606742277494e-68	6.78433529148524e-66	Up
LANCL1-AS1	ENSG00000234281	56.1715	-3.54428	0.204353	1.0118047063084e-67	7.72004075049599e-66	Down
PCAT6	ENSG00000228288	202.008	2.69877	0.15687	1.05878716311183e-67	8.05530141682433e-66	Up
HEG1	ENSG00000173706	4735	-2.11778	0.122217	1.10311132385211e-67	8.36847432960127e-66	Down
SLIT2	ENSG00000145147	1669.18	-2.47228	0.142764	1.28111767494411e-67	9.69110616052007e-66	Down
SCUBE1	ENSG00000159307	357.015	-3.56095	0.205394	1.31002748596924e-67	9.88156345257023e-66	Down
CDT1	ENSG00000167513	723.568	2.72842	0.158831	1.7016100655526e-67	1.2798814799878e-65	Up
BCL2L15	ENSG00000188761	762.667	3.45209	0.200652	1.89216111863092e-67	1.41917444127117e-65	Up
MCM4	ENSG00000104738	3932.92	2.19354	0.127447	2.11555464042681e-67	1.58224363446159e-65	Up
DNA2	ENSG00000138346	392.88	2.21908	0.129088	2.29670989159896e-67	1.71289270675983e-65	Up
NME1	ENSG00000239672	944.206	2.17832	0.126652	2.46592892038025e-67	1.83393073303336e-65	Up
STXBP6	ENSG00000168952	376.69	-3.48968	0.201901	3.17459987344672e-67	2.35436151959035e-65	Down
LMCD1	ENSG00000071282	1853.23	-1.74804	0.101271	3.89401610624138e-67	2.87983157622477e-65	Down
PAFAH1B3	ENSG00000079462	1147.32	2.24379	0.130801	4.38172750706853e-67	3.23149352304029e-65	Up
LASTR	ENSG00000242147	74.3813	3.94424	0.230865	6.22247239650956e-67	4.57628275472187e-65	Up
ESCO2	ENSG00000171320	234.412	2.61828	0.153096	6.58556329334222e-67	4.82989954998694e-65	Up
NMUR1	ENSG00000171596	75.9743	-2.67375	0.155317	8.67870927095768e-67	6.34744493530043e-65	Down
KIFC1	ENSG00000237649	1094.99	2.71461	0.158968	9.99142052076871e-67	7.28740632804056e-65	Up
RDM1	ENSG00000278023	37.4362	3.58871	0.210233	1.01370900132332e-66	7.37334052720776e-65	Up
ARHGAP31	ENSG00000031081	2406.77	-2.12052	0.123337	1.19848386935427e-66	8.69344080137631e-65	Down
NECAB1	ENSG00000123119	196.133	-3.17295	0.184514	1.31803143590639e-66	9.53448095548022e-65	Down
PLEK2	ENSG00000100558	853.133	2.70823	0.158843	1.72165793975146e-66	1.2420331229662e-64	Up
MIR9-1HG	ENSG00000125462	182.836	5.27949	0.311703	1.735637212502e-66	1.24871551190769e-64	Up
ADARB1	ENSG00000197381	1282.98	-1.75305	0.102203	2.12419049394702e-66	1.5241210709415e-64	Down
PITX1	ENSG00000069011	685.435	4.51571	0.266304	2.86941670220658e-66	2.05326152993572e-64	Up
FEZF1	ENSG00000128610	131.733	5.55428	0.327254	3.05745642729899e-66	2.18191957868378e-64	Up
CHAF1B	ENSG00000159259	548.918	1.92174	0.112581	3.55614708951459e-66	2.53098253607495e-64	Up
SLC24A2	ENSG00000155886	55.7037	5.14224	0.302438	3.81242469539096e-66	2.70610606528609e-64	Up
B3GNT6	ENSG00000198488	808.301	5.71596	0.338419	3.84100854245598e-66	2.7191054056167e-64	Up
HBA2	ENSG00000188536	944.178	-4.1344	0.241011	4.07373040049699e-66	2.87616229556155e-64	Down
ASF1B	ENSG00000105011	826.164	2.35016	0.138037	4.09124512127168e-66	2.88084589975503e-64	Up
DENND3	ENSG00000105339	2610.86	-1.73439	0.101319	4.54502933566236e-66	3.19188850639248e-64	Down
SYT7	ENSG00000011347	3092.21	3.40854	0.20113	6.1174923032551e-66	4.2848340270101e-64	Up
BUB1	ENSG00000169679	1072.55	2.62141	0.154336	6.61194938400627e-66	4.61894384936544e-64	Up
HNF4G	ENSG00000164749	398.329	3.4947	0.206745	7.34215206364556e-66	5.11554784308105e-64	Up
PVT1	ENSG00000249859	894.023	2.92367	0.17259	7.76474036748652e-66	5.39578125904391e-64	Up
TK1	ENSG00000167900	2642.33	2.62846	0.154251	7.81887563600527e-66	5.41917673661977e-64	Up
C11orf86	ENSG00000173237	99.9359	8.21027	0.495753	9.15745661561678e-66	6.33036087088955e-64	Up
GPR146	ENSG00000164849	47.641	-2.07556	0.121524	9.40354550985337e-66	6.48354872184578e-64	Down
GIMAP1	ENSG00000213203	361.674	-2.02608	0.118709	1.07813883839164e-65	7.41423477539145e-64	Down
CNOT11	ENSG00000158435	3473.35	1.11729	0.0654843	1.12372258575928e-65	7.70768890688156e-64	Up
MMP1	ENSG00000196611	3372.07	5.21327	0.290878	1.28725985548646e-65	8.80658706301278e-64	Up
MSTO1	ENSG00000125459	581.719	1.51302	0.088806	1.38271499759718e-65	9.43524800937704e-64	Up
POLE2	ENSG00000100479	282.21	2.3382	0.13796	1.60877895970512e-65	1.0949622554538e-63	Up
PPP1R14BP3	ENSG00000179967	634.812	2.0276	0.1196	2.14544446104738e-65	1.45648173206898e-63	Up
NMU	ENSG00000109255	241.342	4.55313	0.270858	3.03770549414634e-65	2.05693838012835e-63	Up
FAM110D	ENSG00000197245	102.692	-2.31019	0.135942	3.77445393935981e-65	2.54929700251251e-63	Down
IL3RA	ENSG00000185291	606.797	-1.7238	0.101545	4.79131949148648e-65	3.22786195563858e-63	Down
HBB	ENSG00000244734	5438.36	-4.20997	0.247616	5.34503657966759e-65	3.5917560528751e-63	Down
FGB	ENSG00000171564	6741.25	8.87071	0.515279	6.06108395461599e-65	4.0626141463902e-63	Up
PDIA4	ENSG00000155660	21082.4	1.75283	0.103737	6.83651551586567e-65	4.57079759591059e-63	Up
ANOS1	ENSG00000011201	2460.67	-2.77676	0.164045	8.98295425770521e-65	5.98234093468253e-63	Down
CCNP	ENSG00000105219	183.323	4.27975	0.255767	8.99294339025399e-65	5.98234093468253e-63	Up
ENSG00000233539	ENSG00000233539	63.7135	4.86742	0.290507	1.15118268374212e-64	7.63877512149282e-63	Up
YBX2	ENSG00000006047	251.34	4.70858	0.282263	1.26730234807977e-64	8.38827424194e-63	Up
LINC00942	ENSG00000249628	391.473	6.76841	0.373599	1.52964423881758e-64	1.00994665503577e-62	Up
C2CD4A	ENSG00000198535	721.887	4.06721	0.24433	1.7571112603753e-64	1.15724571466907e-62	Up
AURKA	ENSG00000087586	1040.07	2.6142	0.155692	1.81234576090577e-64	1.19066169642038e-62	Up
HBEGF	ENSG00000113070	1808.42	-2.56659	0.151901	1.91067453706223e-64	1.25215393671435e-62	Down
CENPU	ENSG00000151725	706.643	2.34391	0.139733	2.37473621795965e-64	1.55243249646172e-62	Up
GPM6A	ENSG00000150625	414.901	-4.40308	0.260082	2.55107104466401e-64	1.66359992557942e-62	Down
CGREF1	ENSG00000138028	286.832	4.2042	0.251795	2.64608046434812e-64	1.72131760132877e-62	Up
CENPE	ENSG00000138778	558.593	2.64409	0.15725	2.95017919420702e-64	1.91443491043689e-62	Up
TFF1	ENSG00000160182	1028.05	9.27749	0.484425	3.14265067680321e-64	2.03434766061227e-62	Up
PLPP3	ENSG00000162407	2648.94	-1.39121	0.0824594	3.1670795913261e-64	2.04516095755975e-62	Down
KIF23	ENSG00000137807	795.56	2.56234	0.153054	3.56846666249762e-64	2.298752393097e-62	Up
NLRC4	ENSG00000091106	268.946	-2.05699	0.122038	3.60921868197315e-64	2.31936101514371e-62	Down
ENSG00000228692	ENSG00000228692	4.2756	-3.44353	0.204896	4.92594004596758e-64	3.15784960428663e-62	Down
LHFPL6	ENSG00000183722	1572.46	-1.70691	0.101355	5.30915969447414e-64	3.39529739301684e-62	Down
TONSL	ENSG00000160949	962.583	2.10286	0.125572	6.49328754118519e-64	4.14256098651612e-62	Up
DNAJC12	ENSG00000108176	1120.93	4.23296	0.254373	8.37609688879362e-64	5.33090243335817e-62	Up
AGMAT	ENSG00000116771	163.84	2.57107	0.15462	1.12741785846865e-63	7.15815712729402e-62	Up
GPIHBP1	ENSG00000277494	406.468	-3.69052	0.219497	1.23239434610602e-63	7.80595040849355e-62	Down
TENT5B	ENSG00000158246	428.417	-2.80205	0.166937	1.37337164534395e-63	8.67813548499438e-62	Down
NLN	ENSG00000123213	1743.38	1.39186	0.0831155	1.7334704460621e-63	1.09274675071286e-61	Up
ENSG00000254810	ENSG00000254810	28.629	-2.49641	0.149043	2.40663916781213e-63	1.51349592890722e-61	Down
THBD	ENSG00000178726	2826.37	-2.43075	0.145148	2.43605819186303e-63	1.52836674615558e-61	Down
LINC00656	ENSG00000233746	6.64962	-3.49852	0.208892	2.44988396940597e-63	1.53340728070904e-61	Down
MCEMP1	ENSG00000183019	783.042	-4.01094	0.239131	2.7015750327287e-63	1.68695520204069e-61	Down
GALNT14	ENSG00000158089	908.758	3.64095	0.219846	3.42384427377381e-63	2.13293414099848e-61	Up
PODXL2	ENSG00000114631	2218.88	3.20955	0.193983	4.3183570628273e-63	2.68386905153558e-61	Up
KLF6	ENSG00000067082	10066	-1.78008	0.106631	4.65869571320929e-63	2.88860954807797e-61	Down
RHBDL1	ENSG00000103269	234.192	3.16519	0.192326	9.05849789717771e-63	5.60356986742236e-61	Up
CMTM2	ENSG00000140932	21.4155	-2.30173	0.138176	1.09051891263164e-62	6.73020483236254e-61	Down
PHKA1	ENSG00000067177	1116.75	1.63751	0.0982879	1.12622281512748e-62	6.93438959379423e-61	Up
KCNN4	ENSG00000104783	2374.75	3.21215	0.195013	1.46936979108492e-62	9.02622612268313e-61	Up
COLEC10	ENSG00000184374	38.0109	-2.15105	0.1857	1.50941409796098e-62	9.25075177259606e-61	Down
F8	ENSG00000185010	984.628	-1.80565	0.108542	1.63194222111104e-62	9.97859174275658e-61	Down
RHBG	ENSG00000132677	46.5375	4.60312	0.277853	1.64775023254028e-62	1.00520357504001e-60	Up
MAST1	ENSG00000105613	96.6445	3.23117	0.195993	1.9716829023404e-62	1.20005233384746e-60	Up
BBOX1-AS1	ENSG00000254560	82.3559	5.5445	0.337751	2.40085338950977e-62	1.45791271423534e-60	Up
CGNL1	ENSG00000128849	2279.85	-2.20512	0.133019	2.70318924323395e-62	1.63503583676626e-60	Down
CCNF	ENSG00000162063	697.782	1.86725	0.112962	2.70488629892591e-62	1.63503583676626e-60	Up
PELATON	ENSG00000224397	819.27	-2.52278	0.151993	2.88550587269567e-62	1.74024267620707e-60	Down
LINC00857	ENSG00000237523	192.146	2.25409	0.136509	3.05045871122597e-62	1.83554420087315e-60	Up
PPM1F	ENSG00000100034	1512.77	-1.27543	0.0768195	3.14352450945486e-62	1.88725521343145e-60	Down
MYO7A	ENSG00000137474	769.312	1.96838	0.119214	3.15192819548886e-62	1.88801925121636e-60	Up
KAT2A	ENSG00000108773	2768.87	1.68445	0.10188	3.83624954362459e-62	2.29274363243803e-60	Up
SLC25A10	ENSG00000183048	359.616	2.25581	0.13669	3.96412111409545e-62	2.3638304192971e-60	Up
TCN1	ENSG00000134827	1130.47	6.42691	0.408944	4.00170836091435e-62	2.38088158569816e-60	Up
AOC1	ENSG00000002726	1818.85	4.93974	0.302544	4.14385353542152e-62	2.45992525120673e-60	Up
ENSG00000250899	ENSG00000250899	153.403	-2.14532	0.129486	4.60282937097881e-62	2.72627540102987e-60	Down
FANCA	ENSG00000187741	625.471	1.94434	0.117926	5.12852917283083e-62	3.03086916026493e-60	Up
SPRYD7	ENSG00000123178	739.647	-1.28046	0.0772666	6.01538439339144e-62	3.5470671982056e-60	Down
LTBP4	ENSG00000090006	6122.75	-2.20485	0.133422	6.38955253308303e-62	3.75932873035347e-60	Down
CDCA7	ENSG00000144354	1164.7	2.89513	0.17657	6.61561813274162e-62	3.88370522577533e-60	Up
TNFRSF21	ENSG00000146072	8819.28	1.957	0.11795	8.12552237849313e-62	4.75954271002177e-60	Up
P2RY6	ENSG00000171631	813.137	2.9752	0.180566	8.51807915506204e-62	4.978469397559e-60	Up
AKR1B10	ENSG00000198074	3074.62	7.32999	0.453147	9.56839261151722e-62	5.58001680137731e-60	Up
CDKN3	ENSG00000100526	406.337	2.8566	0.175086	1.31920051738792e-61	7.67629734029949e-60	Up
DGCR5	ENSG00000273032	337.791	3.26174	0.198775	1.37774992070202e-61	7.99940940800583e-60	Up
SIRPB1	ENSG00000101307	390.591	-2.77016	0.167823	1.38837682348202e-61	8.04347150514438e-60	Down
SLC35F2	ENSG00000110660	1881.98	1.85282	0.112766	1.49259945065223e-61	8.62839804704553e-60	Up
SEMA6A	ENSG00000092421	568.545	-2.53918	0.153923	1.61084883231897e-61	9.2916848985789e-60	Down
C1QTNF6	ENSG00000133466	1214.71	2.26922	0.138522	1.88787133044551e-61	1.08659307271468e-59	Up
JCAD	ENSG00000165757	2825.29	-2.08258	0.12639	1.89344207195544e-61	1.08743540774603e-59	Down
DLL3	ENSG00000090932	159.237	6.88749	0.412413	1.94116128356069e-61	1.11242827150547e-59	Up
ECT2	ENSG00000114346	2326.03	2.1567	0.131354	2.31202927857708e-61	1.32210123498071e-59	Up
RCAN1	ENSG00000159200	2147.31	-1.8038	0.109481	2.36049975556342e-61	1.34690930017882e-59	Down
MAD2L1	ENSG00000164109	879.5	2.56203	0.156755	2.3700370310024e-61	1.34944302006064e-59	Up
ENSG00000253177	ENSG00000253177	15.9694	-2.92873	0.177902	2.62932526945038e-61	1.49386300072893e-59	Down
SCN4B	ENSG00000177098	442.933	-2.80224	0.170327	3.40442778589351e-61	1.93009914473911e-59	Down
MIR3945HG	ENSG00000251230	23.8112	-3.34965	0.203566	3.41804327925642e-61	1.93367764661523e-59	Down
GSTM5	ENSG00000134201	196.81	-2.44697	0.148797	3.67293398611274e-61	2.07344563361025e-59	Down
RNU6-529P	ENSG00000200253	7.48912	-2.05903	0.125488	3.84918614851903e-61	2.16832026528063e-59	Down
BCAN-AS1	ENSG00000272068	221.8	5.30594	0.327543	4.31773887468677e-61	2.4271009436562e-59	Up
ARHGEF4-AS1	ENSG00000233221	31.4032	7.27235	0.555072	4.51667957022781e-61	2.53355102333372e-59	Up
BTNL9	ENSG00000165810	571.87	-3.4012	0.206899	4.95956708304563e-61	2.7702425757535e-59	Down
MYADM	ENSG00000179820	5426.54	-1.97208	0.120156	4.95284918358396e-61	2.7702425757535e-59	Down
ADGRF4	ENSG00000153294	268.241	4.45149	0.27444	5.59479366259177e-61	3.11847909496379e-59	Up
PEAK1	ENSG00000173517	2614.04	-1.62694	0.0991526	5.92969424646663e-61	3.29820556448425e-59	Down
PROM2	ENSG00000155066	3871.29	2.59528	0.158976	6.17279675057019e-61	3.42622571840873e-59	Up
TIE1	ENSG00000066056	1534.22	-1.97047	0.120157	6.83335839129552e-61	3.78493717087741e-59	Down
LYPD1	ENSG00000150551	109.425	3.5068	0.216001	7.38207697964458e-61	4.08033131760062e-59	Up
HBA1	ENSG00000206172	20.4104	-4.34531	0.264585	8.75838717210878e-61	4.83098039101567e-59	Down
NOTCH4	ENSG00000204301	1253.9	-1.8301	0.11164	9.09976676215512e-61	5.00884459032888e-59	Down
EFNA2	ENSG00000099617	59.1941	5.91362	0.365896	1.35240588558061e-60	7.42869257813948e-59	Up
ENSG00000265055	ENSG00000265055	56.7843	3.011	0.185786	2.030112886915e-60	1.11282130008202e-58	Up
WFDC3	ENSG00000124116	484.647	3.90341	0.242044	2.14809367501089e-60	1.17506049875182e-58	Up
DNAJC22	ENSG00000178401	460.942	3.42442	0.212552	2.57173260902181e-60	1.40390087745282e-58	Up
NXPH3	ENSG00000182575	168.152	-2.41597	0.147983	2.60751986838973e-60	1.42050814887832e-58	Down
ENSG00000259072	ENSG00000259072	11.2221	-2.53329	0.155329	2.6733122026676e-60	1.45335962788146e-58	Down
LDLR	ENSG00000130164	5853.29	-2.11111	0.129385	2.68616533250841e-60	1.45735478162895e-58	Down
SHCBP1	ENSG00000171241	508.756	2.26971	0.140107	4.31642588649708e-60	2.33704891147028e-58	Up
DDX11-AS1	ENSG00000245614	35.119	2.45124	0.151086	5.18579802859009e-60	2.8020242572439e-58	Up
TMEM63C	ENSG00000165548	505.669	3.96804	0.247069	5.21817327770603e-60	2.81377506518421e-58	Up
TSACC	ENSG00000163467	37.0322	3.07253	0.190044	5.32215246669758e-60	2.86401033959929e-58	Up
STYK1	ENSG00000060140	439.52	2.59067	0.159594	6.83905387388766e-60	3.67283550436206e-58	Up
CILP2	ENSG00000160161	540.105	3.45723	0.215429	7.61973755969167e-60	4.08380914231572e-58	Up
GPX2	ENSG00000176153	4767.09	5.90361	0.369943	9.09668650191012e-60	4.86553276413278e-58	Up
RAI2	ENSG00000131831	597.797	-2.12979	0.131064	9.37210393038404e-60	5.00273838025903e-58	Down
BLM	ENSG00000197299	318.438	2.1301	0.131967	1.09577303861904e-59	5.83736156347639e-58	Up
FRMD3	ENSG00000172159	249.049	-2.41315	0.14861	1.1162866967607e-59	5.93470011715586e-58	Down
SESN1	ENSG00000080546	974.9	-1.61114	0.0992092	1.27811442627583e-59	6.78143437877334e-58	Down
CARD14	ENSG00000141527	397.615	3.42034	0.21358	1.45479044745651e-59	7.68803031673821e-58	Up
TMEM182	ENSG00000170417	383.195	1.53357	0.0948103	1.45300664253314e-59	7.68803031673821e-58	Up
TERT	ENSG00000164362	41.1914	5.57513	0.336259	1.53857250952681e-59	8.11459078928919e-58	Up
WFS1	ENSG00000109501	2833.29	-1.74448	0.107599	1.76288764765162e-59	9.27916766584973e-58	Down
ARSH	ENSG00000205667	27.7538	5.45309	0.348016	1.9447865636566e-59	1.02163033847961e-57	Up
BMPR2	ENSG00000204217	5737.53	-1.32203	0.081619	2.03839865151446e-59	1.06868599400984e-57	Down
ENSG00000260920	ENSG00000260920	144.173	1.81527	0.112513	2.31011135669545e-59	1.2087452229223e-57	Up
C1orf131	ENSG00000143633	608.656	1.00688	0.0621247	2.38285952980183e-59	1.24435086609533e-57	Up
SNRK	ENSG00000163788	1427.69	-1.16372	0.0718414	2.39588900823886e-59	1.24869207445142e-57	Down
ENSG00000272405	ENSG00000272405	523.845	4.38888	0.275168	2.81001822716585e-59	1.46165113128572e-57	Up
ONECUT2	ENSG00000119547	208.703	4.90809	0.308419	2.87111207644432e-59	1.49050124188117e-57	Up
ENSG00000268505	ENSG00000268505	9.42403	-4.05969	0.25073	3.29358974093189e-59	1.70647909943078e-57	Down
ABCC3	ENSG00000108846	10890.7	2.51876	0.155894	3.33399812832995e-59	1.72404168839187e-57	Up
BMP8A	ENSG00000183682	498.474	2.74991	0.17087	3.53277948663057e-59	1.82327231360684e-57	Up
LINC01703	ENSG00000225518	41.0313	2.4798	0.154653	4.36318889496054e-59	2.24746671562208e-57	Up
NCKAP5	ENSG00000176771	540.699	-3.49479	0.21679	9.33760345196147e-59	4.80043473775014e-57	Down
CD300LG	ENSG00000161649	121.597	-4.93951	0.305695	9.62053694379905e-59	4.93630496364387e-57	Down
KNOP1	ENSG00000103550	661.709	1.11036	0.0689647	1.20543490471832e-58	6.17313240567161e-57	Up
ADAMTS14	ENSG00000138316	330.801	2.64824	0.165799	1.21348706190487e-58	6.20237132258559e-57	Up
PLA2G10CP	ENSG00000260908	130.067	-4.12558	0.255999	1.29710985794473e-58	6.61700974931496e-57	Down
FHL5	ENSG00000112214	166.922	-2.74724	0.170869	1.49377946391688e-58	7.60563559358911e-57	Down
SPN	ENSG00000197471	1489.32	-2.26889	0.141244	1.80659181622147e-58	9.18067656934351e-57	Down
VSIR	ENSG00000107738	2750.76	-1.59985	0.099604	1.91754510373746e-58	9.72551114833619e-57	Down
TRAIP	ENSG00000183763	227.496	1.79435	0.112171	1.92115211156513e-58	9.72551114833619e-57	Up
PLXNB3	ENSG00000198753	867.38	3.34275	0.210184	2.02000559279284e-58	1.02064252051113e-56	Up
FAM136A	ENSG00000035141	1963.2	1.16453	0.0723601	2.10544709566854e-58	1.06178699628419e-56	Up
TACC1	ENSG00000147526	6028.09	-1.81302	0.113164	2.87604703484845e-58	1.44764679267391e-56	Down
ALAS2	ENSG00000158578	22.9829	-4.0311	0.251179	3.12270582632139e-58	1.56881896504147e-56	Down
SYNM	ENSG00000182253	586.041	-1.81586	0.113291	3.50740629042769e-58	1.75875168457128e-56	Down
BCL6B	ENSG00000161940	733.89	-1.7658	0.110185	3.61041620909755e-58	1.80698260022811e-56	Down
TRPV2	ENSG00000187688	1262.1	-1.8755	0.117472	1.03992904054011e-57	5.19493609006415e-56	Down
ENSG00000261338	ENSG00000261338	104.769	-1.59044	0.0996581	1.11098482547628e-57	5.53944147632956e-56	Down
JDP2	ENSG00000140044	1554.46	-1.4656	0.0919298	1.24837894303667e-57	6.21279716087196e-56	Down
HPS5	ENSG00000110756	1605.77	-1.12022	0.0702262	1.54304008459053e-57	7.66482725696415e-56	Down
CDK1	ENSG00000170312	1523.89	2.43543	0.154025	1.8464914867746e-57	9.15500161120682e-56	Up
WNT3A	ENSG00000154342	109.739	-4.08081	0.255874	1.89827589105442e-57	9.39415934421623e-56	Down
CLDN10-AS1	ENSG00000223392	75.3677	6.57588	0.420162	2.23001700602506e-57	1.10152854946865e-55	Up
VWF	ENSG00000110799	13091.1	-2.29659	0.144653	2.9786725994921e-57	1.46859098220024e-55	Down
TGFBR3	ENSG00000069702	1131.25	-2.54565	0.160354	3.37091261595208e-57	1.65669756292652e-55	Down
CCDC150	ENSG00000144395	110.943	2.60283	0.165554	3.37271486031649e-57	1.65669756292652e-55	Up
CPNE7	ENSG00000178773	355.008	3.18936	0.202941	3.50924942398088e-57	1.72057199535774e-55	Up
LGSN	ENSG00000146166	944.719	4.52881	0.289794	4.18928618903207e-57	2.05019484548638e-55	Up
KHDC4	ENSG00000132680	2478.18	1.47434	0.0931266	4.45921417635293e-57	2.17826853382141e-55	Up
SOX4	ENSG00000124766	10454.1	1.65454	0.104244	4.92717204012504e-57	2.4024273836897e-55	Up
ERO1A	ENSG00000197930	9376.02	2.05482	0.130221	5.55901075465967e-57	2.70552148419797e-55	Up
ENSG00000236212	ENSG00000236212	26.5013	7.53707	0.631399	5.62692730803788e-57	2.73355096160754e-55	Up
E2F2	ENSG00000007968	309.3	2.32034	0.147203	6.15060338553771e-57	2.98247939991752e-55	Up
TBX15	ENSG00000092607	474.852	3.71221	0.237176	1.04614336120085e-56	5.06356336949791e-55	Up
DDX12P	ENSG00000214826	141.716	2.38752	0.152257	1.12604402038601e-56	5.44035428535403e-55	Up
ENTREP1	ENSG00000135063	992.274	-2.83007	0.179152	1.20808076060753e-56	5.82607399232149e-55	Down
ENSG00000259523	ENSG00000259523	25.0012	-1.54275	0.0976908	1.21386566766295e-56	5.84332862128076e-55	Down
COX7A1	ENSG00000161281	282.957	-1.93274	0.122289	1.25621893512341e-56	6.03623457828084e-55	Down
C1orf74	ENSG00000162757	217.733	1.259	0.0797587	1.2760441414155e-56	6.12038853045593e-55	Up
PTTG1	ENSG00000164611	1061.14	2.31362	0.147656	1.57751047232745e-56	7.55265230838002e-55	Up
CD5L	ENSG00000073754	21.8709	-4.01816	0.25441	1.97418449869061e-56	9.43474887857991e-55	Down
CA4	ENSG00000167434	314.248	-4.32629	0.273745	2.12009314564529e-56	1.01137993016405e-54	Down
ENSG00000259342	ENSG00000259342	171.816	4.07254	0.261855	2.21752878473573e-56	1.05595849109107e-54	Up
IGHG4	ENSG00000211892	18959.5	3.72356	0.262419	2.28335724950582e-56	1.08535307967533e-54	Up
CP	ENSG00000047457	15119.1	3.47341	0.223319	3.02514744581224e-56	1.43298300539847e-54	Up
NPR1	ENSG00000169418	940.984	-2.6061	0.1655	3.02552311534122e-56	1.43298300539847e-54	Down
TGFBR2	ENSG00000163513	10208.7	-1.65055	0.104935	3.11584348048385e-56	1.47312628552305e-54	Down
FANCI	ENSG00000140525	1125.9	1.88152	0.120098	3.1574262443621e-56	1.49012508459414e-54	Up
DBNDD1	ENSG00000003249	1420.78	1.95689	0.124957	3.16480431472362e-56	1.49094944905022e-54	Up
DARS1-AS1	ENSG00000231890	93.4553	1.94081	0.124009	3.24629229006932e-56	1.52662228546848e-54	Up
ARHGEF16	ENSG00000130762	1729.77	1.75524	0.111619	3.44676037545776e-56	1.61802176774148e-54	Up
P3H4	ENSG00000141696	1812.05	2.05524	0.13097	3.5380532350175e-56	1.65793800797032e-54	Up
LINC02864	ENSG00000263711	377.597	6.63412	0.429867	3.68785449141929e-56	1.72508189955507e-54	Up
BARX2	ENSG00000043039	495.448	3.84557	0.247648	3.94184787011078e-56	1.84064134407501e-54	Up
SLCO5A1	ENSG00000137571	194.888	3.19753	0.206083	4.14676047597131e-56	1.93291602749677e-54	Up
EPCAM	ENSG00000119888	20580.8	1.60043	0.101814	5.40465443974801e-56	2.51482655442475e-54	Up
ARHGAP40	ENSG00000124143	465.608	3.64283	0.234731	6.53445050492482e-56	3.03519493979631e-54	Up
PEAR1	ENSG00000187800	411.854	-2.00856	0.127995	6.91301113707084e-56	3.20540950726948e-54	Down
PLPP4	ENSG00000203805	111.702	4.04576	0.261301	8.33138741033649e-56	3.85632540342778e-54	Up
MARCKSL1	ENSG00000175130	8911.32	1.88856	0.121064	8.55692748276434e-56	3.95380823793488e-54	Up
ENSG00000256663	ENSG00000256663	27.0443	3.27129	0.210389	8.68206400191315e-56	4.00463983475005e-54	Up
PTGES	ENSG00000148344	1927.93	2.94667	0.18997	9.98292508564268e-56	4.59665955769523e-54	Up
S100P	ENSG00000163993	10458	5.01013	0.323607	1.35164432876259e-55	6.21287070283306e-54	Up
CHRNA5	ENSG00000169684	109.34	3.60738	0.233333	1.38113371933342e-55	6.337417045593e-54	Up
E2F3	ENSG00000112242	1313.92	1.34581	0.0859806	1.39329664398569e-55	6.38216642667218e-54	Up
BLACAT1	ENSG00000281406	354.894	2.83251	0.183466	1.55763542498339e-55	7.12261753227293e-54	Up
ARGLU1-DT	ENSG00000272274	34.9117	-2.63514	0.168517	1.73987065537704e-55	7.94220956409696e-54	Down
ADAMTS8	ENSG00000134917	462.971	-3.49991	0.223652	1.77989703887395e-55	8.11093872654504e-54	Down
ADAM12	ENSG00000148848	1269.81	3.07831	0.199089	1.83548219591027e-55	8.34986711665298e-54	Up
DUSP13B	ENSG00000079393	110.041	6.0546	0.395275	2.22451299668045e-55	1.01022651972747e-53	Up
MIR22HG	ENSG00000186594	993.201	-1.58363	0.101389	2.43349397185046e-55	1.10323949312864e-53	Down
NKX1-2	ENSG00000229544	86.5099	7.83176	0.533266	2.82065995373757e-55	1.27657765701121e-53	Up
ARC	ENSG00000198576	113.988	-3.44361	0.220561	2.98315119681853e-55	1.34781418237146e-53	Down
TNFRSF10A-DT	ENSG00000246582	107.332	1.61086	0.103497	3.88898530388116e-55	1.75408475137236e-53	Up
GINS4	ENSG00000147536	247.314	2.39632	0.155098	4.1416675611247e-55	1.86487738687649e-53	Up
CENPK	ENSG00000123219	312.95	2.23742	0.144178	4.27072973600784e-55	1.91972564500074e-53	Up
IL37	ENSG00000125571	395.199	6.30601	0.404241	4.31658860575562e-55	1.93705084620315e-53	Up
DONSON	ENSG00000159147	582.066	1.44348	0.092959	5.04590364408256e-55	2.26049652928477e-53	Up
TOP6BL	ENSG00000173715	900.36	1.41603	0.0911207	5.11792166778018e-55	2.28888672425926e-53	Up
INAVA	ENSG00000163362	1927.41	2.18353	0.140951	5.26807346911958e-55	2.35206598934924e-53	Up
KIF1C	ENSG00000129250	6856.21	-1.31328	0.084681	5.52403983975298e-55	2.46219661274916e-53	Down
GGCT	ENSG00000006625	1228.18	1.68816	0.108916	6.1796096557588e-55	2.74977050833395e-53	Up
RAD51	ENSG00000051180	302.126	2.18638	0.140997	8.91176414362476e-55	3.95885683668807e-53	Up
MUC3A	ENSG00000169894	2216.25	4.68907	0.306905	1.08529889688689e-54	4.81312790518882e-53	Up
BNIP5	ENSG00000189325	94.7201	5.45773	0.35715	1.08881346302103e-54	4.82063967340215e-53	Up
DPP6	ENSG00000130226	42.9286	-3.23483	0.208384	1.17647834685973e-54	5.20007357453392e-53	Down
CPS1	ENSG00000021826	10334.4	6.5654	0.432595	1.1923657705559e-54	5.26151269020635e-53	Up
GYPC	ENSG00000136732	1067.88	-1.74666	0.112764	1.58333944641579e-54	6.97512399056646e-53	Down
CCDC85A	ENSG00000055813	62.0697	-2.75055	0.177522	1.60578114151976e-54	7.06223613004605e-53	Down
SPARCL1	ENSG00000152583	9641.43	-1.95339	0.126262	1.62117855856483e-54	7.11812993641167e-53	Down
OVCH1	ENSG00000187950	29.6475	-3.84895	0.248182	1.63606050610572e-54	7.17157913239322e-53	Down
SPDEF	ENSG00000124664	1807.14	3.23212	0.211115	1.64438872256409e-54	7.19617120968708e-53	Up
GALNT7	ENSG00000109586	3112.21	1.73993	0.11224	1.90042628826262e-54	8.30291854918173e-53	Up
HAVCR1	ENSG00000113249	124.378	5.21252	0.340555	2.2129732936373e-54	9.65250097567398e-53	Up
SLC25A25	ENSG00000148339	1254.96	-1.65954	0.107317	2.66470344616075e-54	1.16037316514066e-52	Down
FLAD1	ENSG00000160688	2401.71	1.38686	0.0897632	2.75253662035466e-54	1.19665286634663e-52	Up
SCAT8	ENSG00000236345	120.753	3.92882	0.257577	2.85356246795122e-54	1.23853967051601e-52	Up
LINC01614	ENSG00000230838	86.5116	3.66283	0.240401	2.86614011614943e-54	1.24196277766239e-52	Up
KIF17	ENSG00000117245	120.447	-1.99622	0.129188	3.04676811068742e-54	1.31807569442092e-52	Down
NARF	ENSG00000141562	3221.28	1.25238	0.0811015	3.10910831542926e-54	1.34285076279454e-52	Up
INHA	ENSG00000123999	361.421	6.36265	0.382672	3.14461898636935e-54	1.3559760958162e-52	Up
CLEC4M	ENSG00000104938	15.806	-4.46774	0.288635	3.37498842295077e-54	1.45287872505083e-52	Down
DNASE1L3	ENSG00000163687	231.066	-3.47307	0.224686	3.38031913669478e-54	1.45287872505083e-52	Down
CMTM5	ENSG00000166091	5.50502	-2.94571	0.190818	3.39454549036922e-54	1.45662862889814e-52	Down
FANCD2	ENSG00000144554	587.13	1.53262	0.0995788	3.95725602544852e-54	1.69534483057888e-52	Up
TCF21	ENSG00000118526	281.576	-3.07958	0.199458	4.00979592370031e-54	1.71507846326154e-52	Down
DPEP2	ENSG00000167261	251.069	-2.16249	0.140133	4.11170870780736e-54	1.75583225399851e-52	Down
SNX1	ENSG00000028528	5311.82	-0.845565	0.0547675	4.31033848398587e-54	1.83768956041884e-52	NS
ADAMTS1	ENSG00000154734	2607.9	-2.33378	0.151278	4.38421068427832e-54	1.86617945461339e-52	Down
COL17A1	ENSG00000065618	2971.55	4.16295	0.30385	5.01605856513203e-54	2.13170411830555e-52	Up
TRIP13	ENSG00000071539	955.786	2.61542	0.171156	5.41635359172168e-54	2.29813105279524e-52	Up
IL36RN	ENSG00000136695	135.173	6.23624	0.413673	5.78618889505594e-54	2.45112219496802e-52	Up
ALG1L1P	ENSG00000189366	196.38	3.20452	0.210693	6.06365918716985e-54	2.56455975462474e-52	Up
VPS9D1-AS1	ENSG00000261373	145.732	2.75424	0.180751	6.53922375037247e-54	2.76128370039652e-52	Up
SPC25	ENSG00000152253	214.022	2.3408	0.153361	7.21781057740872e-54	3.04297377145658e-52	Up
FLI1	ENSG00000151702	1226.74	-1.67089	0.108561	7.85278811261054e-54	3.30541205197896e-52	Down
ADCY4	ENSG00000129467	458.78	-1.75619	0.114146	8.22704394965918e-54	3.45744786684407e-52	Down
MUC13	ENSG00000173702	2815.9	5.88994	0.390632	8.82126074591697e-54	3.7012947624231e-52	Up
KRT16	ENSG00000186832	504.779	4.73667	0.339217	8.87056021397383e-54	3.71609101622106e-52	Up
C5orf34	ENSG00000172244	140.94	2.0358	0.133392	9.10341556592239e-54	3.80761501616684e-52	Up
AFAP1L1	ENSG00000157510	770.529	-1.68505	0.109513	9.51805954896849e-54	3.9747656879888e-52	Down
TOM1L2	ENSG00000175662	2438.71	-1.37451	0.0894005	1.25977721599134e-53	5.25257662528927e-52	Down
COX4I2	ENSG00000131055	250.973	-2.27804	0.14837	1.30017845056199e-53	5.41250387689926e-52	Down
SPP2	ENSG00000072080	37.4638	7.84725	0.542407	1.31405924626906e-53	5.46170056581154e-52	Up
TRAP1	ENSG00000126602	1989.91	1.15298	0.0751126	1.70388917049206e-53	7.07087299027394e-52	Up
ATIC	ENSG00000138363	4374.66	1.20783	0.0785964	1.71374072839102e-53	7.10062590373719e-52	Up
CLDN5	ENSG00000184113	1809.92	-2.69837	0.175955	1.89995226547324e-53	7.85986502822962e-52	Down
PCDH12	ENSG00000113555	1058.24	-1.70471	0.111224	1.97306890601363e-53	8.14960567170311e-52	Down
ENSG00000279805	ENSG00000279805	19.4987	-2.18492	0.142638	2.188369076407e-53	9.02480680170587e-52	Down
FGR	ENSG00000000938	1344.26	-2.0933	0.136732	2.59325133660798e-53	1.06779039483722e-51	Down
CDC25A	ENSG00000164045	236.041	2.31867	0.152947	3.1264088463186e-53	1.28532299091819e-51	Up
IGF2BP1	ENSG00000159217	348.593	6.3686	0.432871	3.15349791638134e-53	1.29444978037383e-51	Up
TMEM88	ENSG00000167874	126.029	-2.14637	0.140337	3.37254544388869e-53	1.38222156613618e-51	Down
SYNJ2	ENSG00000078269	1351.18	1.52987	0.100276	3.4136292492822e-53	1.39689718707876e-51	Up
CEACAM5	ENSG00000105388	35242.7	4.77131	0.307693	4.20184894936367e-53	1.71679248122458e-51	Up
FREM3	ENSG00000183090	23.3373	-4.23477	0.276679	4.51526730049113e-53	1.84200642600621e-51	Down
N4BP1	ENSG00000102921	3357.62	-0.940982	0.0616393	4.53790645401057e-53	1.84839401963668e-51	NS
INKA2	ENSG00000197852	364.129	-1.60413	0.105069	5.95752659321321e-53	2.4229105081707e-51	Down
FXYD6	ENSG00000137726	321.07	-1.85634	0.121772	7.79854711438474e-53	3.16678425460814e-51	Down
XYLB	ENSG00000093217	294.231	1.6063	0.105849	9.61699318475473e-53	3.89922682327054e-51	Up
PLK4	ENSG00000142731	395.995	2.02737	0.13397	1.09458879256718e-52	4.4312435584111e-51	Up
XPR1	ENSG00000143324	7445.91	1.8862	0.124748	1.39527186328995e-52	5.63988058816254e-51	Up
SEC22C	ENSG00000093183	1867.16	-0.732319	0.0480878	1.75348105637179e-52	7.07700677568592e-51	NS
TIMELESS	ENSG00000111602	2040.68	1.69567	0.112095	1.8021517844566e-52	7.26236996122878e-51	Up
LINC01426	ENSG00000234380	272.58	2.54738	0.169247	1.85942442537316e-52	7.48178132008813e-51	Up
KIAA0040	ENSG00000235750	2522.69	-1.26407	0.0832099	2.03512342569049e-52	8.17631681617319e-51	Down
CDO1	ENSG00000129596	131.426	-2.67846	0.176475	2.07657338465842e-52	8.33020559579036e-51	Down
F12	ENSG00000131187	150.889	2.72227	0.181168	2.11069557970048e-52	8.45427778640696e-51	Up
RILPL2	ENSG00000150977	1333.97	-1.31012	0.0862261	2.19331950033714e-52	8.77195273276831e-51	Down
SAMD10	ENSG00000130590	559.457	1.71791	0.113641	2.37064585613371e-52	9.4668506315228e-51	Up
MIR924HG	ENSG00000267374	55.4599	3.90828	0.261058	2.48728652584152e-52	9.91768043044879e-51	Up
KPNA2	ENSG00000182481	4758.27	1.93423	0.127902	2.63095920887913e-52	1.04747783480126e-50	Up
NETO1	ENSG00000166342	69.4477	4.76711	0.319216	2.95936542624306e-52	1.17645884422239e-50	Up
SERINC2	ENSG00000168528	8901.66	2.02087	0.134056	3.21189554648488e-52	1.27493472996602e-50	Up
TSPAN18	ENSG00000157570	977.717	-2.01228	0.132861	3.37768061279475e-52	1.33873460934661e-50	Down
TUBB1	ENSG00000101162	34.9048	-2.63337	0.173885	3.42432099303911e-52	1.35519166833637e-50	Down
DNAH14	ENSG00000185842	536.203	2.09486	0.139349	3.70925920000366e-52	1.46576636685518e-50	Up
ANKRD22	ENSG00000152766	1173.52	2.77183	0.18506	3.82441522301828e-52	1.50901963404817e-50	Up
SELP	ENSG00000174175	487.263	-2.31516	0.152996	3.86222427937811e-52	1.52167038721451e-50	Down
ANKRD1	ENSG00000148677	566.398	-4.40832	0.290564	4.17046854358664e-52	1.64067347934621e-50	Down
FOXI3	ENSG00000214336	128.863	6.78438	0.459913	4.2182754716693e-52	1.65701871495425e-50	Up
ENSG00000229970	ENSG00000229970	35.0603	5.95955	0.415161	4.29253704169805e-52	1.68369201060737e-50	Up
WNT3	ENSG00000108379	474.984	2.04934	0.136345	4.46326416535935e-52	1.74806778168719e-50	Up
HOXB9	ENSG00000170689	336.022	7.09973	0.444141	4.96936091781621e-52	1.94340915302957e-50	Up
SYNPO	ENSG00000171992	6720.34	-1.72605	0.114255	5.21619235432186e-52	2.03693080786173e-50	Down
SLC50A1	ENSG00000169241	4862.82	1.74506	0.115916	5.4297562358578e-52	2.11720509721018e-50	Up
LMNB1	ENSG00000113368	2030.05	1.85512	0.123345	5.81188183663007e-52	2.26287328686202e-50	Up
ITLN1	ENSG00000179914	216.033	-1.81773	0.310671	5.91115331991634e-52	2.29814530540536e-50	Down
BAIAP2L2	ENSG00000128298	295.466	3.65113	0.245505	6.1616942188557e-52	2.39203835980093e-50	Up
FERMT2	ENSG00000073712	2529.94	-1.4058	0.0930331	6.30701734254282e-52	2.44486956312099e-50	Down
FAM162B	ENSG00000183807	143.539	-2.2842	0.15131	6.58161914389389e-52	2.54758696569788e-50	Down
IL1RAPL2	ENSG00000189108	21.7918	6.56144	0.508664	7.78153797863023e-52	3.00764962806152e-50	Up
LINC03013	ENSG00000227544	22.0047	-2.42599	0.160845	7.80567473834473e-52	3.01258082175532e-50	Down
KLF13	ENSG00000169926	5029.11	-1.37994	0.0916082	8.86986565079075e-52	3.41831969389135e-50	Down
TNFSF11	ENSG00000120659	114.841	4.04678	0.272471	8.98558791507439e-52	3.45788409359752e-50	Up
LINC01572	ENSG00000261008	51.9706	3.10626	0.207937	9.78509905136606e-52	3.76009118264104e-50	Up
ENSG00000261762	ENSG00000261762	57.124	3.85256	0.258979	1.05878551838132e-51	4.06266744705272e-50	Up
CASP12	ENSG00000204403	16.6252	-2.49206	0.165443	1.07265350170744e-51	4.10992389453056e-50	Down
AGTPBP1	ENSG00000135049	963.774	-1.20442	0.0798407	1.08432376917145e-51	4.14863527638487e-50	Down
EMC3-AS1	ENSG00000180385	79.0367	2.02764	0.13526	1.13467570728425e-51	4.33501789697805e-50	Up
RMDN3	ENSG00000137824	2561.72	-0.978251	0.0649344	1.16872375469186e-51	4.45866428374953e-50	NS
INPP5K	ENSG00000132376	2059.71	-1.11005	0.073518	1.26645475343431e-51	4.82455482761535e-50	Down
PAPSS1	ENSG00000138801	3068.63	-0.937223	0.0622843	1.3192149476402e-51	5.01112409666024e-50	NS
OSBPL11	ENSG00000144909	1272.39	-0.946052	0.062793	1.31822501147612e-51	5.01112409666024e-50	NS
TNR	ENSG00000116147	65.9693	-3.81184	0.252913	1.38732999059493e-51	5.2623135861019e-50	Down
SLC4A1	ENSG00000004939	9.33935	-3.38482	0.225096	1.70837013977493e-51	6.47078795717899e-50	Down
CBX7	ENSG00000100307	1304.05	-1.63936	0.10901	1.89962503286174e-51	7.18492462429249e-50	Down
LAMP3	ENSG00000078081	7700.09	-2.74751	0.18278	1.96358401048782e-51	7.41624112149437e-50	Down
LBX2	ENSG00000179528	61.0029	2.10422	0.140888	2.28689543408611e-51	8.6250489334564e-50	Up
MMP12	ENSG00000262406	1576.83	3.95227	0.267349	2.36959559142215e-51	8.92424080775147e-50	Up
EEF1AKMT4	ENSG00000284753	227.207	2.06737	0.138617	2.55324267926898e-51	9.60222346254625e-50	Up
DIPK2B	ENSG00000147113	730.567	-1.76827	0.117779	2.55726279394939e-51	9.60370067129135e-50	Down
HMGA2	ENSG00000149948	786.467	5.70986	0.38921	4.61045522903307e-51	1.72898601478583e-49	Up
SFXN4	ENSG00000183605	1153.67	1.36838	0.091585	4.82291986480545e-51	1.80610504017807e-49	Up
ITM2A	ENSG00000078596	1100.64	-2.02845	0.135545	5.11049507636164e-51	1.91109417573094e-49	Down
SNX22	ENSG00000157734	244.664	-2.23725	0.149611	5.81950818179741e-51	2.17316359127318e-49	Down
CSTF2	ENSG00000101811	1052.57	1.04061	0.069468	6.01076702630983e-51	2.24142348997999e-49	Up
PCP4	ENSG00000183036	625.023	5.38749	0.353011	6.03591999989618e-51	2.24763738280241e-49	Up
GAD1	ENSG00000128683	158.529	3.75315	0.254168	6.10380036621856e-51	2.26972216988768e-49	Up
ASPA	ENSG00000108381	81.781	-2.60314	0.174075	6.12816360940907e-51	2.27558569036065e-49	Down
ENSG00000218274	ENSG00000218274	51.6509	6.11535	0.415741	6.15443434447976e-51	2.28214010790541e-49	Up
PALMD	ENSG00000099260	728.906	-2.03546	0.136194	6.32664510426287e-51	2.34271686406243e-49	Down
CAV2	ENSG00000105971	5679.3	-2.33141	0.156026	6.74303699311824e-51	2.49341686354467e-49	Down
RALGPS2	ENSG00000116191	1542.31	1.65168	0.110949	7.4407221267714e-51	2.7475670715258e-49	Up
PROC	ENSG00000115718	191.548	3.99282	0.262509	8.22198056615249e-51	3.03182670570269e-49	Up
ADGRE3	ENSG00000131355	66.628	-2.83167	0.189694	9.34878631554664e-51	3.44253778150783e-49	Down
LINC01833	ENSG00000259439	67.321	6.79224	0.482436	9.58224442130709e-51	3.52360421247953e-49	Up
PGM2L1	ENSG00000165434	1965.06	1.87246	0.126096	9.94551055182835e-51	3.65211286227749e-49	Up
LINC02159	ENSG00000253417	88.799	4.26417	0.289585	1.00159294924917e-50	3.67287741334085e-49	Up
SCN8A	ENSG00000196876	221.085	2.93841	0.199514	1.07540461971025e-50	3.93809304446038e-49	Up
TBX3	ENSG00000135111	657.261	-2.09865	0.140863	1.34912975667561e-50	4.93364080631817e-49	Down
MS4A7	ENSG00000166927	1986.29	-2.0925	0.140554	1.37037530686381e-50	5.00247860023345e-49	Down
KCNMB2-AS1	ENSG00000237978	93.298	4.84953	0.33135	1.37173268763011e-50	5.00247860023345e-49	Up
KRTAP4-1	ENSG00000198443	51.8172	7.48098	0.582304	2.22718947661284e-50	8.11101356022031e-49	Up
IQSEC3-AS2	ENSG00000256948	47.5002	-3.30889	0.222441	2.27059639331108e-50	8.25773490512421e-49	Down
RAD54B	ENSG00000197275	79.4313	1.91729	0.129545	2.31719949511283e-50	8.4156617054331e-49	Up
LINC02416	ENSG00000257924	18.1275	4.41485	0.302879	2.77788609990295e-50	1.00749742987713e-48	Up
RASGRP4	ENSG00000171777	175.451	-1.93316	0.130148	2.83457598259229e-50	1.02665162400976e-48	Down
FIGNL1	ENSG00000132436	789.459	1.56856	0.106019	3.03235538970033e-50	1.09678471718178e-48	Up
LINC02535	ENSG00000234155	26.4781	4.41294	0.301421	3.04857859768306e-50	1.10114825310036e-48	Up
PPM1D	ENSG00000170836	831.389	-0.908415	0.0611191	3.15554347322262e-50	1.13823118524581e-48	NS
SEMA5A	ENSG00000112902	1519.31	-2.49327	0.167998	3.17966575565941e-50	1.14537184417468e-48	Down
COL1A1	ENSG00000108821	129162	2.86384	0.195208	3.6265041375879e-50	1.30455602645078e-48	Up
CCT3	ENSG00000163468	14674.1	1.34368	0.0901303	4.21699402665198e-50	1.51491362075492e-48	Up
PTPRN2-AS1	ENSG00000233038	45.6426	-2.17022	0.146404	4.40153546975851e-50	1.57906576012637e-48	Down
UNC45B	ENSG00000141161	19.474	-2.53232	0.170816	4.43835117790342e-50	1.59011888749893e-48	Down
CD52	ENSG00000169442	2029.7	-2.35821	0.159154	4.6306139132169e-50	1.65675856711258e-48	Down
RBMS2	ENSG00000076067	3544.07	-1.23916	0.0836169	6.06639040342166e-50	2.16752702187573e-48	Down
AKR1B15	ENSG00000227471	171.809	5.78047	0.398962	6.29093142101314e-50	2.24472641917445e-48	Up
CDH17	ENSG00000079112	557.899	5.23974	0.356172	6.3279616842563e-50	2.25490058616918e-48	Up
ENSG00000280339	ENSG00000280339	90.3405	-2.33974	0.15817	6.64295226039956e-50	2.36396241997767e-48	Down
STEAP1	ENSG00000164647	1066.35	2.80385	0.191687	7.07277952744607e-50	2.51354242642499e-48	Up
LATS2	ENSG00000150457	1425.65	-1.20202	0.0811826	7.3800905846164e-50	2.61923965574134e-48	Down
IL1RL2	ENSG00000115598	149.629	2.24877	0.153202	7.48333282560404e-50	2.65232556747915e-48	Up
DKK2	ENSG00000155011	256.792	-2.29434	0.155189	7.52049309460757e-50	2.66193282316618e-48	Down
IL31RA	ENSG00000164509	165.63	4.03792	0.277297	8.11013212807468e-50	2.86680718588658e-48	Up
CALCOCO1	ENSG00000012822	3891.3	-1.21419	0.0821572	9.61962958479031e-50	3.39585750515878e-48	Down
GNAQ	ENSG00000156052	4686.42	-1.17311	0.0793986	1.05290817367495e-49	3.71195696487588e-48	Down
ENSG00000260877	ENSG00000260877	35.2088	6.37868	0.466583	1.09240637807954e-49	3.84608394495132e-48	Up
UPK3B	ENSG00000243566	1243.71	-4.11937	0.278541	1.15137639066184e-49	4.0475366108888e-48	Down
ENSG00000284948	ENSG00000284948	22.8577	3.58728	0.245907	1.15268265773159e-49	4.0475366108888e-48	Up
NCAPG2	ENSG00000146918	1367.17	1.77148	0.120316	1.17311098552599e-49	4.11381277520345e-48	Up
MFAP4	ENSG00000166482	5802.36	-2.64334	0.179184	1.20984362152064e-49	4.23701319092334e-48	Down
PLCL1	ENSG00000115896	248.316	-1.74207	0.118069	1.23118182626164e-49	4.30604623937955e-48	Down
CBX8	ENSG00000141570	562.615	1.33383	0.0905861	1.34858924829899e-49	4.71045500500843e-48	Up
HPDL	ENSG00000186603	91.4544	3.38853	0.23262	1.35725960568048e-49	4.73449345454497e-48	Up
ENSG00000254973	ENSG00000254973	50.5676	2.67533	0.182611	1.4091669606764e-49	4.90909269090373e-48	Up
TFAP4	ENSG00000090447	676.337	1.22394	0.0831236	1.55698904649591e-49	5.41693061695477e-48	Up
FUT9	ENSG00000172461	116.845	6.65571	0.456675	1.59152578318033e-49	5.52982108077198e-48	Up
PLAC1	ENSG00000170965	38.9451	4.83523	0.3325	1.61472200354876e-49	5.60306418950943e-48	Up
QKI	ENSG00000112531	5524.3	-1.31621	0.0895853	1.65729850445419e-49	5.74327685915304e-48	Down
SLC7A5	ENSG00000103257	5556.24	2.6623	0.180678	1.7588329712923e-49	6.0871714703183e-48	Up
H2BC9	ENSG00000275713	83.5298	4.82045	0.316726	1.85977439986799e-49	6.42811840873431e-48	Up
ELAPOR2	ENSG00000164659	1154.91	-2.08136	0.141486	1.92032108087863e-49	6.62873806223502e-48	Down
PHACTR1	ENSG00000112137	395.226	-2.17501	0.147778	2.00126704784352e-49	6.89915968212306e-48	Down
CSF3	ENSG00000108342	441.919	-4.63436	0.313863	2.05303367885907e-49	7.06841608341648e-48	Down
PPP2R2C	ENSG00000074211	511.48	4.94769	0.342264	2.12719946690521e-49	7.31425105010161e-48	Up
MYOC	ENSG00000034971	33.1644	-4.48867	0.304259	2.31451736725664e-49	7.94801061160657e-48	Down
WDR62	ENSG00000075702	567.564	2.32237	0.159259	2.52753004123158e-49	8.66824940047245e-48	Up
GLB1L3	ENSG00000166105	990.576	5.16339	0.358398	2.58477606937111e-49	8.85310882440743e-48	Up
RECK	ENSG00000122707	596.223	-1.56071	0.106103	2.66142754675757e-49	9.10387024908958e-48	Down
HMGA1	ENSG00000137309	11711.9	2.25942	0.153865	2.99835083349821e-49	1.02431402151869e-47	Up
ZFP69B	ENSG00000187801	109.744	1.67158	0.114264	3.40200706510825e-49	1.16071570948204e-47	Up
TMT1A	ENSG00000185432	4329.98	-1.88223	0.128263	3.90745560586346e-49	1.33145166822189e-47	Down
H2AC13	ENSG00000196747	40.8519	5.09527	0.299264	3.93874923652611e-49	1.34038977874377e-47	Up
ABI3BP	ENSG00000154175	1909.57	-2.47559	0.168764	4.19784458000118e-49	1.42672828113108e-47	Down
KCTD10	ENSG00000110906	3558.23	-0.728061	0.0494985	4.2700032592823e-49	1.44939238836869e-47	NS
PRKG2	ENSG00000138669	156.632	-2.62458	0.179069	5.03642029994819e-49	1.707352930364e-47	Down
CD34	ENSG00000174059	2692.86	-1.66551	0.113758	5.108729020406e-49	1.72965101719015e-47	Down
PARPBP	ENSG00000185480	202.967	2.14288	0.147429	5.8336702409275e-49	1.97257028478667e-47	Up
DCST1	ENSG00000163357	39.4925	2.72522	0.187079	5.95979257603954e-49	2.01264627861254e-47	Up
COCH	ENSG00000100473	200.898	3.71821	0.257706	6.26789143624476e-49	2.11399609765626e-47	Up
GCOM1	ENSG00000137878	162.192	-2.54515	0.174082	8.44558892258106e-49	2.84485257397272e-47	Down
KRT81	ENSG00000205426	329.013	5.85097	0.340834	8.50768270851387e-49	2.86212715871173e-47	Up
AMOTL1	ENSG00000166025	2182.56	-1.74392	0.119273	8.61659006162752e-49	2.89508678263515e-47	Down
MPIG6B	ENSG00000204420	25.0373	-2.19271	0.150083	9.62779818993171e-49	3.23074252061638e-47	Down
ZNF695	ENSG00000197472	37.8976	4.34828	0.302157	9.81858276639936e-49	3.29059237117961e-47	Up
RNF144B	ENSG00000137393	1953.3	-1.67947	0.114983	1.0794234554123e-48	3.61299815492998e-47	Down
COL22A1	ENSG00000169436	249.314	3.55408	0.247243	1.16342303542457e-48	3.8892409451895e-47	Up
KRT80	ENSG00000167767	2738.46	2.42746	0.166459	1.26338709212424e-48	4.21808785007331e-47	Up
LGALSL	ENSG00000119862	1189.76	-1.82915	0.125418	1.50517275746543e-48	5.01901182955349e-47	Down
PRR11	ENSG00000068489	927.825	2.20721	0.152564	1.64112260752037e-48	5.46545435933452e-47	Up
CASKIN1	ENSG00000167971	45.4544	3.60076	0.250397	2.11180537037661e-48	7.02414057614209e-47	Up
IGF2BP3	ENSG00000136231	560.879	3.97301	0.277863	2.14780049710046e-48	7.13490162625242e-47	Up
SPRED3	ENSG00000188766	154.519	2.45511	0.170649	2.32582702066137e-48	7.71661606504142e-47	Up
CYP27B1	ENSG00000111012	344.507	2.37819	0.164965	2.36797922959345e-48	7.846635554783e-47	Up
GPC2	ENSG00000213420	112.754	3.37445	0.227283	2.37337478885624e-48	7.85468386371974e-47	Up
RFC4	ENSG00000163918	827.212	1.76595	0.122003	2.56085154553659e-48	8.46455749308699e-47	Up
FHL2	ENSG00000115641	2880.59	2.34118	0.16105	2.60727680505897e-48	8.60726442527946e-47	Up
SNORC	ENSG00000182600	75.1974	2.48449	0.171807	2.64885701587476e-48	8.7336411397634e-47	Up
PDK1	ENSG00000152256	1455.16	1.7023	0.117621	2.94187083224728e-48	9.68768310380336e-47	Up
GRIK4	ENSG00000149403	47.8645	-2.49127	0.1714	3.06768447867504e-48	1.00894427648945e-46	Down
ABCG2	ENSG00000118777	293.841	-2.0317	0.139809	3.07398553926454e-48	1.00976229699216e-46	Down
MGAT3	ENSG00000128268	700.589	-2.99829	0.206321	3.36563210206651e-48	1.10419424453919e-46	Down
NPW	ENSG00000183971	152.059	5.05976	0.345732	3.42652757760752e-48	1.12278148693981e-46	Up
TRAF4	ENSG00000076604	3993.23	1.30777	0.0899503	3.49333056949519e-48	1.14325612061749e-46	Up
MSL3-DT	ENSG00000282840	10.8459	-2.72445	0.187568	3.55257863209097e-48	1.16121076374371e-46	Down
IQSEC3	ENSG00000120645	115.718	-2.57292	0.177236	3.66293739450899e-48	1.19580678738619e-46	Down
WASIR2	ENSG00000231439	24.3688	3.42714	0.235142	3.81056609232259e-48	1.24246980123563e-46	Up
THBS2	ENSG00000186340	4277.29	2.92504	0.202801	4.06529654319957e-48	1.32389657168207e-46	Up
FKBP11	ENSG00000134285	1664.99	1.72007	0.119066	4.08253366824985e-48	1.32787667568284e-46	Up
LARGE2	ENSG00000165905	1541.99	2.43551	0.169118	4.11757514627893e-48	1.33763091500467e-46	Up
ITPRIP	ENSG00000148841	1528.7	-1.6506	0.11384	4.55130520127659e-48	1.47672005525734e-46	Down
GNGT1	ENSG00000127928	36.3015	6.43127	0.483265	5.0494064127057e-48	1.63632905976495e-46	Up
ATAD2	ENSG00000156802	2177.86	1.84115	0.126876	5.05930562335819e-48	1.63753271007374e-46	Up
SLC19A3	ENSG00000135917	299.801	-2.88371	0.199031	6.04987009753772e-48	1.95575531993173e-46	Down
MANF	ENSG00000145050	3822.47	1.36255	0.0942541	6.71499612163771e-48	2.16812484532293e-46	Up
C1orf162	ENSG00000143110	1169.31	-1.8079	0.124936	8.00022406956596e-48	2.57995045634383e-46	Down
CD36	ENSG00000135218	2153.73	-2.88407	0.199363	8.01331416883126e-48	2.58102805272477e-46	Down
ECEL1	ENSG00000171551	165.393	5.00087	0.316551	8.21119004070463e-48	2.64154881552486e-46	Up
GIMAP7	ENSG00000179144	749.738	-1.80678	0.124894	8.31574258262761e-48	2.67193690069962e-46	Down
KLF9	ENSG00000119138	3148.96	-1.66237	0.115019	8.98144381206485e-48	2.88233583476641e-46	Down
H2BC20P	ENSG00000261716	309.747	2.15086	0.149831	9.84209072972209e-48	3.15471179370608e-46	Up
ZNF239	ENSG00000196793	274.564	1.66198	0.115468	1.00285135195116e-47	3.21057949144606e-46	Up
LINC00862	ENSG00000203721	54.6405	3.25683	0.227763	1.01405119899027e-47	3.2425144377375e-46	Up
ENSG00000256443	ENSG00000256443	33.6584	3.52772	0.247089	1.02341974888143e-47	3.2685236756797e-46	Up
H2BC6	ENSG00000274290	60.9032	3.51467	0.235129	1.02655238654074e-47	3.27457843205454e-46	Up
KIF22	ENSG00000079616	1498.95	1.31205	0.0909109	1.12409269841303e-47	3.58140532890293e-46	Up
UTP25	ENSG00000117597	1530.65	1.02276	0.0706302	1.22934074459291e-47	3.91202230214444e-46	Up
AUNIP	ENSG00000127423	120.895	2.31617	0.161824	1.26046165458746e-47	4.00624042819419e-46	Up
PTPN5	ENSG00000110786	22.6486	-3.39556	0.235145	1.31028535473746e-47	4.15960612134639e-46	Down
APOLD1	ENSG00000178878	1264.18	-1.99915	0.138518	1.36731365879404e-47	4.33544867427917e-46	Down
ENSG00000272823	ENSG00000272823	6.46253	-2.36939	0.164322	1.37498316117362e-47	4.35455193483646e-46	Down
SRPK3	ENSG00000184343	252.475	3.11838	0.218859	1.41169538781119e-47	4.46547754930573e-46	Up
BEAN1	ENSG00000166546	399.174	2.85249	0.199077	1.43322483500138e-47	4.52816953836476e-46	Up
MFNG	ENSG00000100060	908.728	-1.5314	0.106071	1.46110747614483e-47	4.61076061244465e-46	Down
MROH6	ENSG00000204839	1919.56	2.42208	0.169465	1.4868488188741e-47	4.68640587244174e-46	Up
LINC01996	ENSG00000261863	26.6556	-4.40858	0.304963	1.6730785465332e-47	5.26711386421081e-46	Down
DCAF13	ENSG00000164934	2520.46	1.33417	0.0925099	1.68538217017961e-47	5.29954612086405e-46	Up
C2CD4D	ENSG00000225556	84.9797	2.53514	0.177381	1.80590933512575e-47	5.67179781219327e-46	Up
E2F7	ENSG00000165891	197.3	2.71174	0.190021	1.85189804701104e-47	5.80934273609766e-46	Up
KLHDC7B-DT	ENSG00000272666	31.2069	2.87265	0.201274	1.88081374458658e-47	5.89306801203246e-46	Up
BHLHA15	ENSG00000180535	618.765	2.93295	0.205459	2.06499827056737e-47	6.46251704628151e-46	Up
RCCD1	ENSG00000166965	573.494	1.3307	0.0925597	2.06900364289165e-47	6.46740737298693e-46	Up
ITGA11	ENSG00000137809	1982.7	2.83474	0.19907	2.08279553665433e-47	6.50284134769577e-46	Up
OLR1	ENSG00000173391	2374.97	-2.52389	0.175278	2.10893238565058e-47	6.57668949852589e-46	Down
ARHGAP11A	ENSG00000198826	577.548	2.04847	0.143228	2.59344840014416e-47	8.07813409908431e-46	Up
SEPTIN4	ENSG00000108387	412.281	-1.48851	0.10337	2.59682720753663e-47	8.07915360126201e-46	Down
SLC39A11	ENSG00000133195	3137.12	1.31612	0.091432	2.60657545193929e-47	8.09996381050994e-46	Up
PIF1	ENSG00000140451	181.112	2.33726	0.164238	2.72016237327096e-47	8.44302684580561e-46	Up
TPBG	ENSG00000146242	1775.59	1.74454	0.121874	2.8224615642176e-47	8.75029184709896e-46	Up
SNHG4	ENSG00000281398	306.715	2.16432	0.151517	2.8631149819725e-47	8.86594529388349e-46	Up
MRPL20-DT	ENSG00000272455	107.501	1.66699	0.116362	3.00992474981861e-47	9.30966912105111e-46	Up
SLC44A3-AS1	ENSG00000224081	298.352	1.51684	0.105902	3.177609104063e-47	9.81684698240047e-46	Up
C5AR1	ENSG00000197405	1545.76	-1.95894	0.136354	3.23957421198191e-47	9.99661618140246e-46	Down
LINC02993	ENSG00000287115	6.77403	-1.9804	0.13801	3.46247221984248e-47	1.06719923739871e-45	Down
TDRKH-AS1	ENSG00000203288	36.7275	2.1585	0.151702	3.47606856250211e-47	1.07014408442798e-45	Up
LINC01460	ENSG00000205334	55.5302	3.93021	0.277809	3.51091297383585e-47	1.07961593374307e-45	Up
SERPINA4	ENSG00000100665	111.191	8.3698	0.597724	3.95723929636805e-47	1.21545090035546e-45	Up
SBK1	ENSG00000188322	1365.8	2.51845	0.177078	4.539756781932e-47	1.39275319302933e-45	Up
LINC00896	ENSG00000236499	36.7186	3.34505	0.235848	4.68789904553338e-47	1.43653721214747e-45	Up
ANKRD34B	ENSG00000189127	111.855	5.09887	0.361798	5.02440618261871e-47	1.53787489122558e-45	Up
PKNOX2	ENSG00000165495	231.113	-2.42572	0.169185	5.21839789717705e-47	1.59540765272124e-45	Down
LINC00163	ENSG00000234880	8.70844	-3.40153	0.237082	5.32468888166271e-47	1.62602609954904e-45	Down
ENSG00000286587	ENSG00000286587	13.2042	5.98982	0.515386	6.14356660499659e-47	1.87392937135818e-45	Up
CT83	ENSG00000204019	176.551	6.58759	0.472623	6.41645261058384e-47	1.95491368605084e-45	Up
OGFRP1	ENSG00000182057	187.143	1.36223	0.0952871	6.67465160479558e-47	2.03124225159273e-45	Up
ANKS1A	ENSG00000064999	2915.77	-1.09145	0.0762147	7.16287130135853e-47	2.1773155060249e-45	Down
CLDN6	ENSG00000184697	634.605	5.59687	0.413149	7.46913203839313e-47	2.26780664963872e-45	Up
TBX2	ENSG00000121068	1461.35	-1.89786	0.132614	7.817486534346e-47	2.37085651183671e-45	Down
PADI1	ENSG00000142623	128.19	6.4103	0.391852	8.58479728113448e-47	2.6005845859876e-45	Up
SIX4	ENSG00000100625	810.81	1.90604	0.134185	1.12333274227706e-46	3.39901230680312e-45	Up
ENSG00000244953	ENSG00000244953	26.3951	-2.62151	0.183618	1.13135295948799e-46	3.4193722551831e-45	Down
FAM83D	ENSG00000101447	643.143	2.24091	0.158176	1.1416531374314e-46	3.44656881033454e-45	Up
DNAAF9	ENSG00000088854	1186.11	-1.25434	0.0877125	1.19569846032163e-46	3.60561645050974e-45	Down
GJB6	ENSG00000121742	190.97	5.04507	0.361294	1.2158780771301e-46	3.66229669739436e-45	Up
LINC03082	ENSG00000275830	12.2935	-2.78514	0.195269	1.23162544862314e-46	3.70551311110752e-45	Down
AGRP	ENSG00000159723	35.4251	-3.04926	0.213537	1.30081899197769e-46	3.9092489933713e-45	Down
ARB2BP	ENSG00000175841	28.3754	3.93696	0.278927	1.3196103166094e-46	3.96122480074267e-45	Up
NXPH4	ENSG00000182379	240.531	4.15219	0.295599	1.33049013613597e-46	3.98936091102333e-45	Up
FEN1	ENSG00000168496	1386.4	1.56049	0.109764	1.40377248116433e-46	4.20433034064557e-45	Up
CCDC169	ENSG00000242715	58.3711	2.89194	0.204901	1.42928465126586e-46	4.27590287309773e-45	Up
ENSG00000277782	ENSG00000277782	56.743	-1.32108	0.0924965	1.54796691090016e-46	4.62573046647773e-45	Down
MASP1	ENSG00000127241	188.536	-2.69524	0.188955	1.57935460440607e-46	4.71420434117869e-45	Down
ENSG00000254847	ENSG00000254847	5.20929	-2.33942	0.164327	1.59314677435343e-46	4.75001734209251e-45	Down
WDHD1	ENSG00000198554	717.759	1.76592	0.124513	1.76914230930878e-46	5.26882022286381e-45	Up
JPT1	ENSG00000189159	6863.59	1.65116	0.115567	1.90998649674335e-46	5.68188791997492e-45	Up
SPATS2	ENSG00000123352	1529.07	1.20114	0.08425	2.11768138403097e-46	6.29267478379392e-45	Up
MAP3K3	ENSG00000198909	1806.79	-1.05046	0.0736452	2.32141234148139e-46	6.89032658666607e-45	Down
PAK1	ENSG00000149269	3761.26	1.15623	0.081104	2.35173770393521e-46	6.97252043106254e-45	Up
PGLYRP4	ENSG00000163218	97.4838	4.22934	0.302605	2.36859623320776e-46	7.01464808393834e-45	Up
ESAM	ENSG00000149564	2701.28	-1.93985	0.136317	2.51591215180886e-46	7.44260224930631e-45	Down
TGM1	ENSG00000092295	149.49	-2.42492	0.170447	2.72238347605005e-46	8.04440010177468e-45	Down
ENSG00000272784	ENSG00000272784	5.34419	-2.3121	0.162905	2.7665331114761e-46	8.16574477808709e-45	Down
PDX1	ENSG00000139515	55.9627	8.77754	0.7942	2.81861578320423e-46	8.3102084049126e-45	Up
RAPGEF4	ENSG00000091428	306.684	-1.81707	0.127764	2.86395191577171e-46	8.43448174882891e-45	Down
ENSG00000287550	ENSG00000287550	95.6995	5.57916	0.402005	3.26114226481359e-46	9.59355584480051e-45	Up
ENSG00000285128	ENSG00000285128	37.3831	2.83565	0.202311	3.63688332463114e-46	1.06870280691381e-44	Up
LINC02016	ENSG00000244215	20.9073	-4.85687	0.340669	3.67285451496759e-46	1.07807645386122e-44	Down
MINAR1	ENSG00000169330	78.3988	2.0102	0.142408	3.91262359937349e-46	1.14718297250291e-44	Up
ZC3HAV1L	ENSG00000146858	240.097	1.57951	0.111591	3.9279320517892e-46	1.15039744472534e-44	Up
C10orf67	ENSG00000179133	50.6124	-3.73426	0.262696	4.03428182974319e-46	1.18023917927382e-44	Down
TDRKH	ENSG00000182134	1369.87	1.37065	0.096873	4.9586090880525e-46	1.44905225403176e-44	Up
INTS8	ENSG00000164941	1827.8	1.16044	0.0816573	5.0188984027024e-46	1.46505351830153e-44	Up
LINC02156	ENSG00000257906	24.4363	3.99498	0.285129	5.37598624192495e-46	1.56756180331724e-44	Up
FAM83A-AS2	ENSG00000253258	9.44829	5.45945	0.489645	5.45079908166672e-46	1.5876276841167e-44	Up
ENSG00000248347	ENSG00000248347	22.4544	5.50848	0.419325	5.96856617482315e-46	1.73652481367712e-44	Up
ABHD6	ENSG00000163686	413.151	-1.26975	0.0895279	6.56576666969603e-46	1.90818044288553e-44	Down
CCN4	ENSG00000104415	935.839	2.22455	0.158333	6.71293959297381e-46	1.94881347218832e-44	Up
SULT1C4	ENSG00000198075	266.145	-2.23879	0.158206	6.96489390436333e-46	2.01974294646137e-44	Down
LINC01352	ENSG00000238078	11.3732	-2.28156	0.161321	7.30579561118081e-46	2.11628276369391e-44	Down
C1orf198	ENSG00000119280	5725.17	-1.22604	0.086556	7.57487126127332e-46	2.19182832255161e-44	Down
RHOV	ENSG00000104140	1366.16	3.59254	0.256982	7.73788106643793e-46	2.23655173706343e-44	Up
BZW2	ENSG00000136261	3425.87	1.2955	0.0913736	7.79992949043959e-46	2.2520276247424e-44	Up
TRIM31	ENSG00000204616	383.681	3.96705	0.275275	8.21443756824048e-46	2.36912253874439e-44	Up
PCSK1	ENSG00000175426	863.24	6.56813	0.406512	8.42029091763541e-46	2.42585007981844e-44	Up
SLC29A4	ENSG00000164638	1233.48	3.07785	0.220466	8.5323687062439e-46	2.45546732463602e-44	Up
EGLN3	ENSG00000129521	2975.45	3.01924	0.216434	9.65848450895403e-46	2.77652590509302e-44	Up
CXCR2	ENSG00000180871	120.598	-2.58371	0.182845	9.67834181126966e-46	2.77921667890646e-44	Down
ARAP3	ENSG00000120318	1025.09	-1.3508	0.0954857	1.02997106405149e-45	2.95444354190978e-44	Down
GYG2	ENSG00000056998	555.069	2.21228	0.157804	1.05620906178811e-45	3.026427610379e-44	Up
SYNC	ENSG00000162520	106.656	-1.8376	0.130052	1.07931453472303e-45	3.08928990500833e-44	Down
LRRC2	ENSG00000163827	66.6755	-2.44647	0.173195	1.08341983871947e-45	3.09769153887005e-44	Down
ARL13B	ENSG00000169379	633.511	-1.07014	0.0757101	1.2647642525925e-45	3.61228676932459e-44	Down
SIM2	ENSG00000159263	81.5608	5.27659	0.378821	1.30495869452018e-45	3.7230696547539e-44	Up
P4HA3	ENSG00000149380	311.293	2.22667	0.158853	1.35124975201136e-45	3.8509890671962e-44	Up
OSCAR	ENSG00000170909	736.738	-2.20802	0.156521	1.39279139824411e-45	3.96511237203344e-44	Down
PFKP	ENSG00000067057	6111.19	2.1048	0.15028	1.4167974269448e-45	4.02912230674443e-44	Up
DKC1	ENSG00000130826	3364.01	1.11285	0.0787488	1.50346593852089e-45	4.27100474123166e-44	Up
ENSG00000287670	ENSG00000287670	30.9903	2.41184	0.173086	1.59771599835853e-45	4.53388304100113e-44	Up
LINC01506	ENSG00000234506	6.65352	-2.4688	0.175316	1.62937571103378e-45	4.61877423183409e-44	Down
ENSG00000270977	ENSG00000270977	25.2126	3.64557	0.261328	1.69773373172447e-45	4.80740088568311e-44	Up
GOLGA7B	ENSG00000155265	1115.67	2.68804	0.19323	2.2522553319444e-45	6.37080258211111e-44	Up
RBBP8NL	ENSG00000130701	225.55	2.06552	0.147809	2.26171146970922e-45	6.39072282518903e-44	Up
ENG	ENSG00000106991	6736.63	-1.60333	0.113975	2.2946445084192e-45	6.47686652504335e-44	Down
NQO1	ENSG00000181019	11821.9	3.00867	0.21671	2.42665066060868e-45	6.84217283176521e-44	Up
ENSG00000285872	ENSG00000285872	34.4452	2.43564	0.175349	2.51543121654791e-45	7.08495286056623e-44	Up
MROH3P	ENSG00000233217	37.4252	5.1374	0.369305	2.77258369550329e-45	7.80094855708236e-44	Up
IBSP	ENSG00000029559	93.8405	2.62141	0.32702	2.9044354006296e-45	8.16325176932794e-44	Up
SP8	ENSG00000164651	95.9988	6.81905	0.485125	3.06458761151598e-45	8.6042440723751e-44	Up
HYAL2	ENSG00000068001	3149.53	-1.2413	0.0882874	3.08610371168763e-45	8.65547477443238e-44	Down
MTBP	ENSG00000172167	280.596	1.69853	0.121491	3.09981567693637e-45	8.68473226058912e-44	Up
POLG2	ENSG00000256525	603.721	1.27851	0.0911462	3.20019938036544e-45	8.9564988154921e-44	Up
PRAM1	ENSG00000133246	341.789	-2.14396	0.152669	3.45916512106231e-45	9.67105129305658e-44	Down
PC	ENSG00000173599	1732.52	1.69992	0.121605	3.52598847330183e-45	9.84747582480373e-44	Up
MSRB3	ENSG00000174099	1353.71	-1.83651	0.130787	3.6958572992374e-45	1.03110134725616e-43	Down
GLDN	ENSG00000186417	416.483	-2.51116	0.178971	3.79118959019566e-45	1.05658458515811e-43	Down
SIDT2	ENSG00000149577	3009.46	-1.09416	0.077873	4.12732291130599e-45	1.14905364247884e-43	Down
RPP40	ENSG00000124787	233.143	1.53743	0.109961	4.21846035488344e-45	1.17319281886443e-43	Up
ABCA8	ENSG00000141338	680.614	-2.81639	0.200787	4.54780333995428e-45	1.26345898456065e-43	Down
ENSG00000279453	ENSG00000279453	365.265	-1.50376	0.107159	4.61212930194553e-45	1.27998674421708e-43	Down
MSR1	ENSG00000038945	4069.13	-2.27624	0.162388	4.61808565428184e-45	1.2802977568876e-43	Down
COL3A1	ENSG00000168542	95882.9	2.50333	0.180418	4.79528420574212e-45	1.32803289363209e-43	Up
CD300C	ENSG00000167850	210.305	-2.08043	0.148376	4.89997713475331e-45	1.35560913918212e-43	Down
STK39	ENSG00000198648	2835.81	1.52056	0.108735	4.90955127099123e-45	1.35684007777415e-43	Up
TFB2M	ENSG00000162851	1079.07	1.17131	0.0836001	5.18130201884249e-45	1.43044997133341e-43	Up
CASS4	ENSG00000087589	408.777	-1.88969	0.134808	5.22774503413952e-45	1.44176851587373e-43	Down
ENSG00000287382	ENSG00000287382	35.5055	-1.70109	0.12147	5.46649508626028e-45	1.50604499379633e-43	Down
ENSG00000287595	ENSG00000287595	18.8008	3.64653	0.262605	5.52201428568966e-45	1.51975935787858e-43	Up
ENSG00000261123	ENSG00000261123	38.575	3.65561	0.263909	5.72670925822422e-45	1.57445850800358e-43	Up
ENSG00000218048	ENSG00000218048	233.172	4.13236	0.30031	5.86854237948664e-45	1.61177933650714e-43	Up
RAB3B	ENSG00000169213	385.356	4.20352	0.305476	6.54449419297283e-45	1.79556505961812e-43	Up
FAM124B	ENSG00000124019	95.4622	-1.84048	0.131483	7.0819479350902e-45	1.94101090610195e-43	Down
LINC01936	ENSG00000235997	223.845	-2.37695	0.16991	7.41239636542315e-45	2.02947886422899e-43	Down
TRIM15	ENSG00000204610	74.7582	6.29938	0.459927	7.43689073595088e-45	2.03408180914293e-43	Up
CIMAP1C	ENSG00000182950	34.4096	-2.35459	0.168325	7.54372838441102e-45	2.06117391853113e-43	Down
ENSG00000285278	ENSG00000285278	26.437	2.61727	0.18747	7.65628405150422e-45	2.08977089224356e-43	Up
POLR2H	ENSG00000163882	2327.02	1.16456	0.0830316	7.88909855274965e-45	2.15109962185994e-43	Up
SLC14A1	ENSG00000141469	156.036	-2.80501	0.20057	8.23446136922042e-45	2.24295883962428e-43	Down
ADD1	ENSG00000087274	9975.08	-0.703836	0.0503886	8.45844666340074e-45	2.301601581297e-43	NS
JPT2	ENSG00000206053	6939.75	1.09683	0.0776754	8.84628146569421e-45	2.40466271135236e-43	Up
GRIN1	ENSG00000176884	119.691	3.12499	0.2267	8.92492560156231e-45	2.42301500953757e-43	Up
MB	ENSG00000198125	426.354	3.19771	0.23181	8.93209944594601e-45	2.42301500953757e-43	Up
GGA2	ENSG00000103365	5743.58	-0.882169	0.063164	9.51603344961266e-45	2.57877688446208e-43	NS
VEGFD	ENSG00000165197	461.886	-3.55451	0.254189	1.00844540876222e-44	2.73002051558164e-43	Down
FUT3	ENSG00000171124	1326.97	2.29756	0.165911	1.01062054377777e-44	2.73311435312158e-43	Up
SYNPO2L	ENSG00000166317	27.4865	-2.63311	0.188548	1.0830005513881e-44	2.9258696529134e-43	Down
NPM3	ENSG00000107833	1014.97	1.66792	0.119936	1.09847273060768e-44	2.96464464990509e-43	Up
DUSP9	ENSG00000130829	116.066	4.54472	0.330528	1.10339924485497e-44	2.97490818806314e-43	Up
GNL3	ENSG00000163938	3716.16	1.08569	0.0776063	1.12692628683779e-44	3.03524927470165e-43	Up
HSF2BP	ENSG00000160207	41.3597	2.22931	0.160491	1.16726885190415e-44	3.14071241087543e-43	Up
TNFRSF18	ENSG00000186891	360.677	2.62953	0.190559	1.18540019766989e-44	3.18625945517849e-43	Up
ADAM8	ENSG00000151651	3000.41	2.10929	0.152208	1.19091550801544e-44	3.19783762578264e-43	Up
BRDT	ENSG00000137948	295.685	6.08742	0.449154	1.23397083072436e-44	3.31009237226527e-43	Up
CNRIP1	ENSG00000119865	395.428	-1.48085	0.106031	1.24409034303735e-44	3.33385991115961e-43	Down
SULF1	ENSG00000137573	7832.9	2.54066	0.182996	1.30426041836734e-44	3.49156712201149e-43	Up
GPR19	ENSG00000183150	51.1039	2.41087	0.174751	1.34093881887195e-44	3.58613092610644e-43	Up
PDCD2L	ENSG00000126249	197.51	1.53457	0.110331	1.35813893392726e-44	3.62846482488982e-43	Up
IL22RA2	ENSG00000164485	69.6998	3.75412	0.275535	1.46085298168653e-44	3.89894592168676e-43	Up
ALKAL2	ENSG00000189292	69.4233	-2.99566	0.214834	1.48558685272011e-44	3.96096651687992e-43	Down
MAP7D2	ENSG00000184368	453.93	3.33011	0.243356	1.56464644512231e-44	4.16756330795355e-43	Up
GFOD1	ENSG00000145990	491.134	-1.78286	0.127911	1.63795444680741e-44	4.35844039534401e-43	Down
ENSG00000248551	ENSG00000248551	4.28448	-4.55932	0.326858	1.73246305025716e-44	4.60529033319364e-43	Down
DLC1	ENSG00000164741	5057.88	-2.23394	0.16058	1.99527388885629e-44	5.29858289682639e-43	Down
CORO2B	ENSG00000103647	193.833	-2.181	0.156747	2.20944969529673e-44	5.8614619371419e-43	Down
SH3GL3	ENSG00000140600	41.3536	-4.1949	0.300988	2.36617537040104e-44	6.27095686754133e-43	Down
MMACHC	ENSG00000132763	418.683	1.03451	0.0743389	2.51785108054225e-44	6.66626252084367e-43	Up
ANXA10	ENSG00000109511	212.874	7.52944	0.451648	2.67301115928815e-44	7.06999435098031e-43	Up
EIF2AK1	ENSG00000086232	10623.2	0.98829	0.0696568	2.70921530883967e-44	7.15860124918555e-43	NS
LINC02474	ENSG00000228437	98.1261	4.76896	0.350382	2.75185134980287e-44	7.26400960492331e-43	Up
FPR2	ENSG00000171049	251.723	-2.93888	0.211574	3.15167792802267e-44	8.31113793051077e-43	Down
CD83	ENSG00000112149	1529.25	-1.69516	0.122162	3.53232897606674e-44	9.30566586769582e-43	Down
FBXO32	ENSG00000156804	2930.64	2.09201	0.151945	3.8337953513297e-44	1.00898176661834e-42	Up
BCAN-AS2	ENSG00000229953	61.0089	3.73751	0.273712	4.35316272950459e-44	1.14453164276428e-42	Up
MYL9	ENSG00000101335	8767.27	-1.71643	0.123918	5.62136220353448e-44	1.47649985814265e-42	Down
PHLDA2	ENSG00000181649	1296.45	2.27967	0.165995	5.69735980320931e-44	1.49497817789663e-42	Up
LINC00987	ENSG00000237248	32.3494	-1.72175	0.124386	5.71815555075433e-44	1.49894936991853e-42	Down
AK4	ENSG00000162433	1201.48	2.57284	0.187812	5.75755454469898e-44	1.50778451162661e-42	Up
RNF122	ENSG00000133874	522.452	-1.34962	0.0974045	5.84755335911965e-44	1.52984014561316e-42	Down
DDIT4L	ENSG00000145358	525.416	3.25352	0.239441	6.11521656217227e-44	1.59828700592372e-42	Up
ENSG00000272473	ENSG00000272473	10.6323	-2.59933	0.1878	6.18227311712157e-44	1.61421955669537e-42	Down
CHTF18	ENSG00000127586	748.935	1.7909	0.130073	6.32080461247255e-44	1.64714195787228e-42	Up
ZNF366	ENSG00000178175	121.446	-1.94617	0.14065	6.31701732354662e-44	1.64714195787228e-42	Down
LAD1	ENSG00000159166	4258	1.94724	0.140031	6.45496213526086e-44	1.68044815627499e-42	Up
MRPL3	ENSG00000114686	3634.26	1.048	0.0751862	6.66590370384586e-44	1.73365880612007e-42	Up
ENSG00000284946	ENSG00000284946	49.0804	2.11644	0.154397	7.03995093457774e-44	1.82914367952777e-42	Up
ANO7	ENSG00000146205	148.471	1.86094	0.135327	7.28224339738782e-44	1.89024192342392e-42	Up
IGFL2	ENSG00000204866	118.982	3.76449	0.276572	7.46902201202409e-44	1.93682494407786e-42	Up
FANCF	ENSG00000183161	799.681	0.948836	0.0684647	7.72345515499446e-44	2.0008434313467e-42	NS
SLIT3	ENSG00000184347	1759.07	-2.45779	0.177893	8.38381733743136e-44	2.16979421139621e-42	Down
PTPN1	ENSG00000196396	4266.24	-1.01315	0.0735186	9.84062936981593e-44	2.54434085151608e-42	Down
WDR75	ENSG00000115368	1849.09	0.82664	0.0597014	1.0317383520389e-43	2.66500532766653e-42	NS
NPSR1-AS1	ENSG00000197085	15.4897	6.62346	0.580835	1.07277868825518e-43	2.76831272419533e-42	Up
ENSG00000230623	ENSG00000230623	59.6303	4.15974	0.307268	1.29398491136889e-43	3.33588554171399e-42	Up
CEACAM1	ENSG00000079385	2229.36	2.04062	0.148648	1.35013611315778e-43	3.47725717237017e-42	Up
ANKS4B	ENSG00000175311	152.386	6.37314	0.473614	1.41967103981632e-43	3.65279013121252e-42	Up
HLA-E	ENSG00000204592	46907.5	-1.34472	0.0974935	1.49459045017391e-43	3.8418229862917e-42	Down
ENSG00000266120	ENSG00000266120	6.37072	-4.0352	0.292888	1.8019458715049e-43	4.62738301590337e-42	Down
TACC3	ENSG00000013810	2285.03	1.64853	0.120269	1.87200513060116e-43	4.80263641839112e-42	Up
PSMG3	ENSG00000157778	1834.2	1.52971	0.111544	1.88181531519405e-43	4.82313090852639e-42	Up
NGEF	ENSG00000066248	467.519	2.96625	0.218288	1.88585982939152e-43	4.82882251866247e-42	Up
EPYC	ENSG00000083782	57.0403	5.28785	0.391596	1.90925709945845e-43	4.8840087889142e-42	Up
MVB12B	ENSG00000196814	1346.81	-1.52603	0.110849	1.93171759034746e-43	4.93669449054433e-42	Down
KDM5B	ENSG00000117139	5581.98	1.09908	0.0797265	2.07148745389336e-43	5.28878513300681e-42	Up
GREB1L	ENSG00000141449	217.816	3.28654	0.242263	2.08738133044288e-43	5.32423006790035e-42	Up
DPYSL2	ENSG00000092964	8565.69	-1.54978	0.112873	2.13473670476287e-43	5.43977757413876e-42	Down
ENSG00000257894	ENSG00000257894	112.544	-3.15676	0.229499	2.15099550365046e-43	5.4759381687163e-42	Down
PAX7	ENSG00000009709	437.986	6.44977	0.582118	2.22545215563553e-43	5.66004527114375e-42	Up
ENSG00000225489	ENSG00000225489	77.3796	2.88425	0.212876	2.26879684068194e-43	5.76474713569051e-42	Up
SATB2-AS1	ENSG00000225953	37.975	2.96692	0.217525	2.31845866527924e-43	5.8852839522467e-42	Up
ABCB6	ENSG00000115657	39.5518	2.39565	0.176141	2.34197667364308e-43	5.93928873672167e-42	Up
SUV39H2	ENSG00000152455	412.794	1.29721	0.0946101	2.52623025047571e-43	6.40042795326267e-42	Up
PUS7	ENSG00000091127	1025.92	1.25745	0.0915878	2.55178441673371e-43	6.45899084296767e-42	Up
SNORA73B	ENSG00000200087	407.208	7.27286	0.380781	2.80666463904805e-43	7.0973498551515e-42	Up
TRIM27	ENSG00000204713	3955.25	0.776649	0.0564228	2.83713515999427e-43	7.16755634503896e-42	NS
GMPPA	ENSG00000144591	2416.16	1.00623	0.0731633	2.8809945900659e-43	7.27142161740561e-42	Up
CENPL	ENSG00000120334	415.112	1.40521	0.102748	3.31890771332508e-43	8.3687048207614e-42	Up
ACE	ENSG00000159640	1867.18	-1.72713	0.125918	3.42086733089306e-43	8.61759119436009e-42	Down
ACTN2	ENSG00000077522	53.8397	-2.77127	0.202053	3.48739757748427e-43	8.76850315873443e-42	Down
LGI4	ENSG00000153902	108.008	-1.67024	0.121721	3.484098296228e-43	8.76850315873443e-42	Down
CTNNAL1	ENSG00000119326	1963.47	-1.39295	0.10145	3.50582414642814e-43	8.80647059780185e-42	Down
GATA2	ENSG00000179348	727.555	-1.86753	0.136245	3.69805938929632e-43	9.28055169583028e-42	Down
CHRM1	ENSG00000168539	27.3796	-4.44766	0.323428	3.75282997621197e-43	9.40908394414661e-42	Down
HSH2D	ENSG00000196684	981.327	1.43157	0.104397	3.90457337525213e-43	9.78027291231554e-42	Up
ENSG00000237167	ENSG00000237167	4.99975	-4.33831	0.315833	3.94817373294819e-43	9.88013683870853e-42	Down
PSMD10P2	ENSG00000226652	17.7776	5.51106	0.442386	4.12580092918844e-43	1.03148919170154e-41	Up
ENSG00000235721	ENSG00000235721	22.6337	3.71355	0.273966	4.14861523914231e-43	1.03621450067483e-41	Up
PLEKHA8	ENSG00000106086	913.858	1.30133	0.0950844	4.2046272165981e-43	1.0492149876216e-41	Up
SIGLEC11	ENSG00000161640	44.7633	-2.41165	0.176074	4.45887427330821e-43	1.11161163145111e-41	Down
TLCD1	ENSG00000160606	852.634	1.73975	0.127572	4.57599968856485e-43	1.13973817266644e-41	Up
ACP5	ENSG00000102575	6099.41	-1.80854	0.132042	4.64626779955712e-43	1.15615212651386e-41	Down
ZNF485	ENSG00000198298	147.334	1.22803	0.0897684	5.00254348069335e-43	1.24363700652429e-41	Up
APCDD1L	ENSG00000198768	93.6862	4.08767	0.289715	5.27829960228089e-43	1.31095928958714e-41	Up
LETR1	ENSG00000248441	36.6011	-2.06567	0.151009	5.37652763696272e-43	1.33410445844634e-41	Down
CDKN2A	ENSG00000147889	876.625	3.52692	0.261761	5.64222790851747e-43	1.39872309087929e-41	Up
RAD51AP1	ENSG00000111247	438.546	2.04568	0.150832	5.90102594852199e-43	1.46151134717557e-41	Up
BCL2L10	ENSG00000137875	33.409	4.10405	0.305104	5.96286797372398e-43	1.47544759319922e-41	Up
TMEM79	ENSG00000163472	403.627	1.32797	0.0972875	6.0429123601554e-43	1.49385758774486e-41	Up
FOXD2-AS1	ENSG00000237424	198.181	1.62745	0.11956	6.5359868302317e-43	1.61424241900387e-41	Up
CXCL14	ENSG00000145824	7017.84	4.26851	0.31873	6.92345844014964e-43	1.70834562592173e-41	Up
ZIC2	ENSG00000043355	80.433	5.20482	0.390107	7.57000223388448e-43	1.86613947061756e-41	Up
GBA1LP	ENSG00000160766	152.759	1.63242	0.120087	8.11312886597199e-43	1.99816930098116e-41	Up
ENSG00000272379	ENSG00000272379	208.939	-1.97385	0.144621	8.83021633216172e-43	2.17275843504009e-41	Down
ACY3	ENSG00000132744	174.532	2.86487	0.212688	9.20604081357315e-43	2.26313033036363e-41	Up
TARS2	ENSG00000143374	1819.93	1.02933	0.0753826	9.3823013946795e-43	2.30432107352073e-41	Up
ENSG00000262884	ENSG00000262884	20.6398	3.12392	0.230066	9.54027624431054e-43	2.34094859911368e-41	Up
LYPD3	ENSG00000124466	828.697	3.4104	0.254012	1.03773559242805e-42	2.54398958751159e-41	Up
UBFD1	ENSG00000103353	3331.62	0.906034	0.0663506	1.04671465965495e-42	2.5636278750254e-41	NS
ENSG00000253339	ENSG00000253339	155.348	4.19222	0.31224	1.11731519724673e-42	2.73401452516677e-41	Up
SNHG1	ENSG00000255717	1490.02	1.54154	0.113534	1.15716710401236e-42	2.82891562750057e-41	Up
ADRB1	ENSG00000043591	307.436	-3.13379	0.229872	1.16677487450026e-42	2.84977228572592e-41	Down
GAPDH	ENSG00000111640	54936.4	1.65065	0.12176	1.21751327862281e-42	2.97095682625047e-41	Up
BOP1	ENSG00000261236	2719.67	1.68512	0.124265	1.27638504978705e-42	3.11174683040165e-41	Up
POU3F2	ENSG00000184486	103.601	6.95026	0.443747	1.31241102283236e-42	3.19663240483068e-41	Up
PTCRA	ENSG00000171611	31.2268	-2.42036	0.17777	1.33368659998706e-42	3.24546750195381e-41	Down
HOXC13	ENSG00000123364	83.0032	7.03677	0.531856	1.34112314463203e-42	3.26056716044791e-41	Up
LY6D	ENSG00000167656	212.94	5.60688	0.411717	1.37304452606637e-42	3.33511255707645e-41	Up
C15orf48	ENSG00000166920	830.747	3.00687	0.222984	1.41858318118581e-42	3.44256721403074e-41	Up
TIMM8A	ENSG00000126953	357.707	1.17857	0.0866677	1.46024752465301e-42	3.54043163577959e-41	Up
AQP11	ENSG00000178301	85.5379	1.53487	0.112895	1.47167119867373e-42	3.56486428692458e-41	Up
CNFN	ENSG00000105427	110.102	2.64539	0.19671	1.59972698661128e-42	3.87151478039491e-41	Up
ZNF106	ENSG00000103994	3576.13	-1.27598	0.0937168	1.63423798283047e-42	3.95142327245841e-41	Down
ADAM28	ENSG00000042980	1662.2	2.28449	0.169317	1.6602594644174e-42	4.0106778813791e-41	Up
S100A3	ENSG00000188015	112.741	-2.34649	0.172632	1.70014550583674e-42	4.10328645510789e-41	Down
LINC02929	ENSG00000285551	4.24867	-3.73877	0.274984	1.70310501025905e-42	4.10668563311645e-41	Down
DTL	ENSG00000143476	717.224	1.84235	0.135967	1.73116823417314e-42	4.17055597524732e-41	Up
RNF183	ENSG00000165188	153.943	4.09645	0.306386	1.77257763878546e-42	4.2664332331349e-41	Up
NALF2	ENSG00000130054	141.315	3.17223	0.236689	1.85474429102067e-42	4.46014621699031e-41	Up
ZPLD1	ENSG00000170044	32.1897	4.69124	0.321427	1.87444424323549e-42	4.50342883701478e-41	Up
BPHL	ENSG00000137274	627.294	1.2751	0.093956	1.91195255664351e-42	4.58937950042552e-41	Up
MRM1	ENSG00000278619	393.76	1.25761	0.0925657	1.91787474184873e-42	4.59942496967274e-41	Up
ZNF217-AS1	ENSG00000197670	82.0538	2.52136	0.187578	1.92594048982111e-42	4.61458827226277e-41	Up
GDF10	ENSG00000266524	272.683	-3.16312	0.232671	1.96591121753216e-42	4.70609994533288e-41	Down
VSIG4	ENSG00000155659	3348.25	-2.36467	0.174712	2.08949668465014e-42	4.99742675906027e-41	Down
DAPK2	ENSG00000035664	1142.15	-1.91857	0.141235	2.1396323098386e-42	5.11271706094647e-41	Down
LIN7A	ENSG00000111052	295.657	-2.49403	0.183682	2.17603881703339e-42	5.19502287824852e-41	Down
RAC3	ENSG00000169750	633.308	2.28088	0.169518	2.18322977919346e-42	5.20749474179514e-41	Up
UMODL1	ENSG00000177398	309.719	4.24651	0.318989	2.25900589819021e-42	5.38338795323888e-41	Up
ADAMTSL3	ENSG00000156218	434.11	-2.28866	0.168566	2.2680037684013e-42	5.39997012339863e-41	Down
CLPSL2	ENSG00000196748	24.5491	5.49186	0.41765	2.51754329040511e-42	5.98872202666359e-41	Up
MARVELD3	ENSG00000140832	702.492	1.45833	0.107814	2.52671413132291e-42	6.00514213114051e-41	Up
P2RY1	ENSG00000169860	364.873	-1.72966	0.127484	2.59593363745336e-42	6.16412008836011e-41	Down
CBX3	ENSG00000122565	9351.35	1.05033	0.0769404	2.60264620607084e-42	6.17452159067487e-41	Up
SLC7A10	ENSG00000130876	131.639	4.72601	0.355437	2.77469529300088e-42	6.57679790308786e-41	Up
PRKCH	ENSG00000027075	1548.96	-1.06175	0.0781362	2.94602720605842e-42	6.97665619924891e-41	Down
MCM6	ENSG00000076003	2440.29	1.44747	0.107106	2.96119144972537e-42	7.0063006991e-41	Up
PI16	ENSG00000164530	107.135	-3.55379	0.261977	3.37507886296877e-42	7.97844535499652e-41	Down
KLF4	ENSG00000136826	2198.37	-2.26693	0.167355	3.43365366084889e-42	8.10967121540011e-41	Down
ATP6V1C2	ENSG00000143882	304.446	3.2041	0.230048	3.57768036358048e-42	8.44230528575371e-41	Up
HSPD1	ENSG00000144381	15018.3	1.27936	0.0946478	3.74903793484545e-42	8.83878257907107e-41	Up
SYT15B	ENSG00000277758	79.6601	-2.82957	0.209031	4.10932055403878e-42	9.67957037266288e-41	Down
B3GNT4	ENSG00000176383	97.153	2.78533	0.208592	4.12537053851291e-42	9.70873870023713e-41	Up
CTIF	ENSG00000134030	1474	-1.20835	0.0892403	4.49991857597537e-42	1.05808032164764e-40	Down
GRIA1	ENSG00000155511	178.914	-3.67533	0.271433	4.77841774586343e-42	1.12256777497321e-40	Down
TRIM59	ENSG00000213186	438.823	1.52269	0.113074	4.88076955424458e-42	1.14559622977109e-40	Up
DACH1	ENSG00000276644	263.435	-2.45269	0.181551	5.24862636282009e-42	1.23084704678498e-40	Down
DES	ENSG00000175084	712.346	-3.03104	0.224394	6.47937142479939e-42	1.51812245878751e-40	Down
H2BC8	ENSG00000273802	201.549	3.87578	0.281523	6.56031234633209e-42	1.53572793706002e-40	Up
PKP3	ENSG00000184363	3650.86	1.55187	0.115225	6.96406810851513e-42	1.62880448092797e-40	Up
NHSL1	ENSG00000135540	1334.49	-1.74349	0.129196	7.15202321818234e-42	1.67128832060543e-40	Down
TUBA5P	ENSG00000214796	271.525	2.3735	0.177951	8.08913411601125e-42	1.88860595110682e-40	Up
GPX3	ENSG00000211445	13357	-2.24642	0.16685	8.48001454670539e-42	1.97812215981121e-40	Down
PRR19	ENSG00000188368	78.0272	2.14957	0.160883	9.02068509067162e-42	2.10239135968857e-40	Up
B4GALT2	ENSG00000117411	2832.15	1.18708	0.0879761	9.51131648963261e-42	2.21478993297725e-40	Up
GPR89A	ENSG00000117262	208.169	1.04523	0.077553	9.8868147503186e-42	2.30020480957325e-40	Up
SGPL1	ENSG00000166224	5068.3	0.985038	0.0727997	1.04536904266556e-41	2.42995529180099e-40	NS
LINC01748	ENSG00000226476	101.147	4.7139	0.35675	1.0621184126379e-41	2.46672342921062e-40	Up
CDH3	ENSG00000062038	5255.05	2.7642	0.20811	1.13014031713908e-41	2.62240096727206e-40	Up
ABCC2	ENSG00000023839	981.595	4.76734	0.362484	1.17348806874907e-41	2.72060158565677e-40	Up
LHFPL5	ENSG00000197753	127.384	1.97704	0.148356	1.20676680877076e-41	2.7953069141745e-40	Up
MTMR10	ENSG00000166912	1127.99	-1.11021	0.0824435	1.41611540752253e-41	3.27736639244462e-40	Down
EEF1A1P6	ENSG00000233476	774.705	-1.95498	0.145441	1.4449702165155e-41	3.34122545436371e-40	Down
DIXDC1	ENSG00000150764	855.897	-1.25929	0.0934787	1.45984262714123e-41	3.37266958081947e-40	Down
PMM2	ENSG00000140650	618.474	1.21701	0.0906828	1.58667297324586e-41	3.66248941932498e-40	Up
FAP	ENSG00000078098	916.426	2.30391	0.173194	1.58824178132982e-41	3.66291719533871e-40	Up
TMEM132A	ENSG00000006118	2416.32	1.99622	0.14976	1.64538556880474e-41	3.79140368317444e-40	Up
ADCK5	ENSG00000173137	610.35	1.6349	0.122344	1.72173232925284e-41	3.96387696950419e-40	Up
FUT6	ENSG00000156413	332.415	3.88514	0.294583	1.76759801790249e-41	4.06593615308308e-40	Up
ENSG00000263301	ENSG00000263301	26.2686	3.27491	0.246694	1.80664447606322e-41	4.15214575939668e-40	Up
SH2D4B	ENSG00000178217	16.467	-2.21438	0.165026	1.91442419678562e-41	4.39603599601874e-40	Down
ACP6	ENSG00000162836	1232.98	1.29222	0.0964199	2.01678718722163e-41	4.62707604583014e-40	Up
PKHD1L1	ENSG00000205038	190.652	-1.94914	0.189691	2.08114549758613e-41	4.77059811204245e-40	Down
ZNF692	ENSG00000171163	1310.6	1.60324	0.120038	2.09997217639398e-41	4.80959025451618e-40	Up
HSPB8	ENSG00000152137	1597.68	-1.9726	0.147108	2.19316011915221e-41	5.01867824673068e-40	Down
S1PR4	ENSG00000125910	341.99	-1.78672	0.133271	2.32587348436982e-41	5.31777429811532e-40	Down
SMIM41	ENSG00000284791	7.75245	-2.19809	0.164024	2.37326559733268e-41	5.42144779594305e-40	Down
TIMP3	ENSG00000100234	27510.4	-1.93105	0.144557	2.4815559895991e-41	5.66393761901945e-40	Down
C1orf220	ENSG00000213057	26.0413	2.36837	0.177682	2.49242647309045e-41	5.68384869091668e-40	Up
RASL12	ENSG00000103710	658.045	-1.59492	0.119015	2.80932382076513e-41	6.4010032253509e-40	Down
GNG4	ENSG00000168243	434.511	4.35922	0.320079	2.96203506759736e-41	6.74315051158278e-40	Up
KRT6A	ENSG00000205420	2178.42	5.40547	0.407254	3.02555756321405e-41	6.88184381818343e-40	Up
IL20RB	ENSG00000174564	396.132	3.78082	0.287847	3.07663180124514e-41	6.99200889010871e-40	Up
MSI2	ENSG00000153944	3679.32	1.18493	0.0884511	3.17348688159681e-41	7.20593813697746e-40	Up
DMRTA2	ENSG00000142700	102.064	5.03006	0.382074	3.19241144840786e-41	7.24269798697913e-40	Up
CSRP1	ENSG00000159176	12504.3	-0.992815	0.0740059	3.25706388861569e-41	7.38304995847509e-40	NS
SPDL1	ENSG00000040275	539.534	1.29618	0.0968255	3.40891835454795e-41	7.72066059495394e-40	Up
ADGRL2	ENSG00000117114	2317.87	-1.86617	0.139742	3.42823408718542e-41	7.75777142669411e-40	Down
SRGAP2C	ENSG00000171943	285.524	-1.13543	0.0847604	3.90491959845018e-41	8.82891983676917e-40	Down
CLDN10	ENSG00000134873	863.185	4.07189	0.310047	4.4204044941009e-41	9.9858898793358e-40	Up
ADGRE1	ENSG00000174837	158.969	-2.64424	0.198151	5.05461965374014e-41	1.14088755287659e-39	Down
MARCO	ENSG00000019169	4638.26	-2.99429	0.224365	5.44780253347316e-41	1.22858619996793e-39	Down
PDE2A	ENSG00000186642	326.714	-1.76898	0.132581	5.49989993108012e-41	1.23927957936406e-39	Down
TFAP2A-AS1	ENSG00000229950	19.6692	2.8828	0.217371	5.54812692863537e-41	1.24908340614413e-39	Up
MIR4653	ENSG00000264425	12.3044	3.26443	0.245298	5.55557237300299e-41	1.24969697661535e-39	Up
SHANK3	ENSG00000251322	1301.43	-1.42749	0.107025	5.69892744528062e-41	1.28085571342317e-39	Down
ACADL	ENSG00000115361	300.747	-3.08816	0.231455	5.89744790142327e-41	1.32434970855032e-39	Down
EPHX4	ENSG00000172031	169.948	2.60307	0.197506	5.98097788551451e-41	1.341969241499e-39	Up
ENSG00000287255	ENSG00000287255	16.8162	-1.76867	0.132614	6.13342765948714e-41	1.37500957419629e-39	Down
MCM2	ENSG00000073111	1220.15	1.93067	0.145851	6.20810324546856e-41	1.3905731093657e-39	Up
TMEM47	ENSG00000147027	1117.34	-1.71994	0.128957	6.30225545356359e-41	1.4104692763191e-39	Down
GAL	ENSG00000069482	112.485	5.37066	0.365613	6.67560461715347e-41	1.49276442435604e-39	Up
TNS4	ENSG00000131746	1609.83	3.88459	0.297259	6.96441793524478e-41	1.55603315825773e-39	Up
PCDH17	ENSG00000118946	1151.51	-1.67892	0.126063	7.26691266248952e-41	1.62224940684716e-39	Down
PABPC1L	ENSG00000101104	1527.82	2.11598	0.159936	7.31943788903591e-41	1.63259846293273e-39	Up
PCYOX1	ENSG00000116005	6627	-1.1192	0.0842377	7.87850556467998e-41	1.75581913577834e-39	Down
ZFYVE9	ENSG00000157077	1057.7	-1.27631	0.0957405	8.11925865997953e-41	1.80795199564019e-39	Down
ALG1L2	ENSG00000251287	31.5235	2.00591	0.151765	9.35417929387483e-41	2.08118698306412e-39	Up
RTN4RL2	ENSG00000186907	461.154	2.80213	0.213068	1.0107355827154e-40	2.24687114088774e-39	Up
ITGA8	ENSG00000077943	1045.31	-2.08449	0.156819	1.06702685689283e-40	2.37001703549452e-39	Down
NKAIN1	ENSG00000084628	36.1075	4.72992	0.327493	1.18300315606455e-40	2.62541421290571e-39	Up
EML1	ENSG00000066629	698.099	-1.68024	0.126448	1.20775613576138e-40	2.67810313655094e-39	Down
TMEM105	ENSG00000185332	156.596	2.17476	0.165417	1.21028638858884e-40	2.68146798529524e-39	Up
DOCK4	ENSG00000128512	1593.03	-1.50515	0.113312	1.44196790577921e-40	3.19210219677344e-39	Down
A2M	ENSG00000175899	58381.9	-1.85364	0.140134	1.46397620422129e-40	3.2381147855441e-39	Down
ERFE	ENSG00000178752	247.773	3.28439	0.251221	1.46690413170388e-40	3.24188262028314e-39	Up
PPP1R3B-DT	ENSG00000248538	99.8615	3.03705	0.232556	1.47498310638536e-40	3.25701857586812e-39	Up
RASGEF1B	ENSG00000138670	1218.07	-1.41494	0.106568	1.49202380809842e-40	3.29190186193449e-39	Down
REG4	ENSG00000134193	263.857	10.6341	0.557075	1.50042534031136e-40	3.30768204080629e-39	Up
RUSC1	ENSG00000160753	2398.54	1.15359	0.087034	1.60519637517123e-40	3.53570542670828e-39	Up
PODNL1	ENSG00000132000	682.617	2.79828	0.212449	1.62718233052171e-40	3.58115373091378e-39	Up
JSRP1	ENSG00000167476	217.983	3.20751	0.233182	1.64342816422885e-40	3.61390399303348e-39	Up
COL7A1	ENSG00000114270	1213.54	3.11813	0.238881	1.65668088211004e-40	3.64002348836061e-39	Up
CDC37P2	ENSG00000261089	12.4474	3.92535	0.29757	1.66195576530005e-40	3.64858547612639e-39	Up
LINC02362	ENSG00000249096	159.426	2.66954	0.2033	1.75998614587647e-40	3.86059595677096e-39	Up
MELTF	ENSG00000163975	1092.07	2.762	0.211193	1.81067066139963e-40	3.96848645953779e-39	Up
ENSG00000270933	ENSG00000270933	50.3868	2.89707	0.222005	1.88811073199411e-40	4.13479071466304e-39	Up
SLC17A9	ENSG00000101194	1210.52	2.47088	0.188554	1.90673994751336e-40	4.17213610333585e-39	Up
ANGPT1	ENSG00000154188	749.004	-2.24816	0.170353	1.93438449646921e-40	4.22912996932442e-39	Down
H2BC19P	ENSG00000220323	91.8563	1.95817	0.149022	2.144850634415e-40	4.68540143537719e-39	Up
ENSG00000258661	ENSG00000258661	47.3055	3.28765	0.251032	2.24318285889532e-40	4.89616730190539e-39	Up
ENSG00000218617	ENSG00000218617	27.6077	5.32209	0.414109	2.26229415006924e-40	4.93381383173255e-39	Up
GTF2IP7	ENSG00000227038	35.503	3.03334	0.231467	2.26767053638129e-40	4.9414687342577e-39	Up
MIOX	ENSG00000100253	74.2173	4.13164	0.31626	2.36470493666989e-40	5.14867828151907e-39	Up
DOK2	ENSG00000147443	960.341	-1.86653	0.141067	2.48258460786308e-40	5.4008964731128e-39	Down
ST14	ENSG00000149418	13651.1	1.47876	0.110046	2.50147589585128e-40	5.43752675029215e-39	Up
SYNGR3	ENSG00000127561	180.47	2.78111	0.213695	2.53128325913256e-40	5.49780603517586e-39	Up
VGF	ENSG00000128564	69.9642	6.05494	0.317001	2.66290567383942e-40	5.77894185414529e-39	Up
SLC2A1-DT	ENSG00000227533	30.0406	2.46861	0.188488	2.72621048410801e-40	5.91147819633446e-39	Up
ZNF423	ENSG00000102935	206.473	-1.8058	0.136527	2.80659804810855e-40	6.08080932256316e-39	Down
CNGA3	ENSG00000144191	294.489	4.75199	0.367654	2.85270327227969e-40	6.17564773809298e-39	Up
LGI2	ENSG00000153012	642.161	2.7218	0.208728	2.98379360300285e-40	6.45416008440388e-39	Up
MAMDC2	ENSG00000165072	615.809	-2.6496	0.200544	3.0690958790764e-40	6.63116420368724e-39	Down
GAS6	ENSG00000183087	4426.82	-1.69629	0.128469	3.07063276692875e-40	6.63116420368724e-39	Down
LRRN3	ENSG00000173114	169.639	-2.71982	0.205924	3.08447938401773e-40	6.65563782976799e-39	Down
PGLYRP3	ENSG00000159527	32.5049	5.82185	0.472351	3.08967329536513e-40	6.66141613746639e-39	Up
HCN3	ENSG00000143630	249.747	1.73897	0.132388	3.10783997811796e-40	6.69513191705867e-39	Up
TBX4	ENSG00000121075	603.903	-2.17227	0.164642	3.69948901634772e-40	7.96322530055465e-39	Down
MAFF	ENSG00000185022	1542.24	-1.50921	0.114248	3.83673705254484e-40	8.25194558921016e-39	Down
AHNAK	ENSG00000124942	39639.5	-1.88582	0.143133	3.92874635048562e-40	8.44297795255336e-39	Down
B3GNTL1	ENSG00000175711	357.288	1.19163	0.0903865	4.11409914343556e-40	8.83413535454987e-39	Up
MMP17	ENSG00000198598	361.667	2.64742	0.203439	4.19352081363432e-40	8.99737901635188e-39	Up
NAT9	ENSG00000109065	1688.44	1.05637	0.079953	4.45746449630065e-40	9.55593765215028e-39	Up
TBX2-AS1	ENSG00000267280	62.1053	-2.02154	0.153325	4.47972845571111e-40	9.59589729720123e-39	Down
EPM2A	ENSG00000112425	226.652	-1.15029	0.0870962	4.66158278287713e-40	9.97736990779749e-39	Down
TUBB2B	ENSG00000137285	588.992	3.93344	0.305025	4.69579692162388e-40	1.00424813648557e-38	Up
POC1A	ENSG00000164087	424.207	1.54908	0.117919	4.78154367137369e-40	1.02176069607175e-38	Up
DARS2	ENSG00000117593	1603.36	1.21771	0.0925035	4.94340947959143e-40	1.05549765630373e-38	Up
CIP2A	ENSG00000163507	427.523	1.9528	0.149361	4.97329839308683e-40	1.06102375709401e-38	Up
TESMIN	ENSG00000132749	233.09	2.72134	0.209146	5.3242605863268e-40	1.1349848895619e-38	Up
VAMP2	ENSG00000220205	2537.69	-1.16965	0.088866	5.86676869710814e-40	1.24962645233013e-38	Down
H2BC7	ENSG00000277224	37.5239	5.00899	0.360566	5.89333847289374e-40	1.25427676373259e-38	Up
BCL2L2	ENSG00000129473	1997.9	-0.935948	0.0709583	5.9210444827333e-40	1.25916123473773e-38	NS
SELE	ENSG00000007908	225.962	-2.92666	0.222356	6.24379353931958e-40	1.32673096105157e-38	Down
SLC2A5	ENSG00000142583	420.566	2.39612	0.18271	6.39382596458799e-40	1.35752154160731e-38	Up
FRMD4A	ENSG00000151474	578.041	-1.28968	0.0979119	6.41766646022339e-40	1.36091176212175e-38	Down
CCNE2	ENSG00000175305	179.225	1.91049	0.146329	6.4200739949013e-40	1.36091176212175e-38	Up
TNXB	ENSG00000168477	1764.53	-2.68577	0.204374	6.48606293150429e-40	1.37380001739606e-38	Down
XPO5	ENSG00000124571	2490.63	1.02123	0.0775974	6.95611594918675e-40	1.47218326035706e-38	Up
CAB39L	ENSG00000102547	668.042	-1.39029	0.105607	7.27457817742381e-40	1.53835249061879e-38	Down
SLC44A2	ENSG00000129353	9920.98	-0.997565	0.0761529	7.84549189057843e-40	1.65775932398208e-38	NS
ATAD5	ENSG00000176208	376.534	1.60778	0.122935	7.89323246978842e-40	1.66651692878882e-38	Up
EPS8L3	ENSG00000198758	186.618	7.20705	0.49628	7.95414344863395e-40	1.67803905933094e-38	Up
PRSS2	ENSG00000275896	512.395	6.12061	0.408832	7.98326541209528e-40	1.68284183957512e-38	Up
LINC03046	ENSG00000224817	59.6489	6.90205	0.544821	8.08038195052761e-40	1.70195857217318e-38	Up
DENND2A	ENSG00000146966	509.089	-1.75418	0.133461	8.49119504983482e-40	1.78706581986826e-38	Down
SMYD5	ENSG00000135632	1600.86	0.857051	0.0651263	8.78958901318314e-40	1.84839681265319e-38	NS
ALPK2	ENSG00000198796	65.6418	2.20051	0.224575	8.93205535959336e-40	1.87537745995713e-38	Up
ENSG00000278399	ENSG00000278399	13.9156	4.53859	0.359259	8.92936634647985e-40	1.87537745995713e-38	Up
WASF3	ENSG00000132970	265.279	-1.87038	0.142424	8.99213167351485e-40	1.88649507280491e-38	Down
PRSS3	ENSG00000010438	96.5204	5.02154	0.368162	9.21611550725553e-40	1.93195466484638e-38	Up
IGSF10	ENSG00000152580	483.513	-2.79973	0.21328	9.51208093850878e-40	1.9924197383541e-38	Down
GADD45B	ENSG00000099860	3503.79	-1.76392	0.134407	9.99111641171888e-40	2.09110512345193e-38	Down
SLCO1B3	ENSG00000111700	113.404	6.95329	0.543996	1.00613555572574e-39	2.10414257293798e-38	Up
CST4	ENSG00000101441	25.2287	7.21117	0.495847	1.01071620700599e-39	2.11205385135679e-38	Up
SLC5A6	ENSG00000138074	1582.96	1.13563	0.0865751	1.14077238377568e-39	2.38194713192783e-38	Up
FBXO43	ENSG00000156509	35.869	2.31229	0.178164	1.19005552508476e-39	2.48289283547235e-38	Up
IQCN	ENSG00000130518	427.334	-2.42485	0.184987	1.20392295317139e-39	2.5098475675721e-38	Down
ST6GALNAC3	ENSG00000184005	170.605	-1.94541	0.148413	1.23356221950344e-39	2.56961395150063e-38	Down
ADAMTS7P3	ENSG00000261143	108.339	-3.48861	0.265854	1.25599640487885e-39	2.61428937229343e-38	Down
CALCA	ENSG00000110680	3144.2	8.47788	0.547095	1.26280796843828e-39	2.62640249586583e-38	Up
CAMK2N2	ENSG00000163888	64.6067	3.16929	0.244902	1.26449090236478e-39	2.62783839332887e-38	Up
ENSG00000230882	ENSG00000230882	180.924	3.1921	0.247638	1.27861886695873e-39	2.65511475463524e-38	Up
KIF1A	ENSG00000130294	1556.03	5.36979	0.420774	1.29393312955056e-39	2.68480983839973e-38	Up
OLFML1	ENSG00000183801	535.268	-1.63091	0.124363	1.30694685378319e-39	2.70968871579983e-38	Down
KCNMB3	ENSG00000171121	114.413	1.77855	0.136616	1.34284074819161e-39	2.78192892403138e-38	Up
DCST2	ENSG00000163354	104.093	2.33149	0.17971	1.38537451929452e-39	2.86780107684455e-38	Up
CHRNB4	ENSG00000117971	28.2149	3.30631	0.254097	1.40740497477901e-39	2.91112922751947e-38	Up
HOXC11	ENSG00000123388	118.507	6.84542	0.534171	1.4387653858206e-39	2.97367309562734e-38	Up
NRK	ENSG00000123572	415.337	3.70358	0.287783	1.44942592311075e-39	2.99336979253357e-38	Up
HORMAD1	ENSG00000143452	263.972	4.38293	0.341893	1.47729383201912e-39	3.0485449334792e-38	Up
HGD	ENSG00000113924	1065.64	3.76571	0.293208	1.50605615068134e-39	3.1054783991775e-38	Up
ENSG00000246465	ENSG00000246465	31.3815	3.04656	0.235891	1.59253209227601e-39	3.28123577238129e-38	Up
XKRX	ENSG00000182489	691.369	2.81112	0.216356	1.80063889391321e-39	3.70713183166767e-38	Up
ENSG00000272839	ENSG00000272839	12.1911	-2.13873	0.163633	1.84366590946022e-39	3.79276601545212e-38	Down
SNX2	ENSG00000205302	3343.41	-0.795713	0.0607323	1.92421026338014e-39	3.95538749481774e-38	NS
ALOX5	ENSG00000012779	2987.96	-1.81874	0.139114	1.93127077094735e-39	3.96682117390242e-38	Down
IRAK1	ENSG00000184216	7814.38	1.19931	0.0911893	2.01424054978193e-39	4.13403355007957e-38	Up
GPM6B	ENSG00000046653	550.942	-1.94447	0.148791	2.10026549744664e-39	4.30725246401219e-38	Down
SHMT2	ENSG00000182199	4604.6	1.47351	0.113088	2.2023802473744e-39	4.51317487844309e-38	Up
ENSG00000261039	ENSG00000261039	26.9289	3.52533	0.272684	2.23886572883959e-39	4.58439358366257e-38	Up
TESC	ENSG00000088992	3590.51	3.57007	0.274293	2.3418954272478e-39	4.7916555897846e-38	Up
NPSR1	ENSG00000187258	13.9775	6.4399	0.532383	2.49466209735107e-39	5.10028368258432e-38	Up
FAM178B	ENSG00000168754	152.88	2.89668	0.224963	2.54364323638918e-39	5.19641190791974e-38	Up
AVL9	ENSG00000105778	3585.49	1.09558	0.0837053	2.55427827937988e-39	5.21411501348201e-38	Up
SRRM3	ENSG00000177679	192.952	2.27589	0.176534	2.58617884630042e-39	5.2751672676926e-38	Up
BCL9	ENSG00000116128	2225.46	1.28375	0.0985082	2.68595005269715e-39	5.47445832141722e-38	Up
MEF2A	ENSG00000068305	2245.57	-0.856255	0.0654709	2.84064015684963e-39	5.78529144559623e-38	NS
EMP1	ENSG00000134531	8055.94	-1.769	0.135869	2.87284284991882e-39	5.84637873131827e-38	Down
ST6GALNAC5	ENSG00000117069	529.977	-2.1512	0.164962	2.89100076106207e-39	5.87881230029796e-38	Down
PLSCR4	ENSG00000114698	1266.21	-1.42042	0.108912	2.89342287689242e-39	5.87922210963958e-38	Down
BNIP2	ENSG00000140299	2863.02	-0.870204	0.0666645	2.94293780095881e-39	5.97524702593448e-38	NS
LINC02709	ENSG00000245522	33.7663	2.07855	0.160763	3.02857380773808e-39	6.14440767307842e-38	Up
COL6A6	ENSG00000206384	593.825	-2.7897	0.213949	3.06614344983886e-39	6.21586630765188e-38	Down
SPTSSB	ENSG00000196542	254.933	4.466	0.350341	3.14858851699702e-39	6.37812008997804e-38	Up
HOXC10	ENSG00000180818	236.538	5.99921	0.472864	3.18859975413803e-39	6.45423295799377e-38	Up
BPIFA2	ENSG00000131050	152.781	5.26303	0.365472	3.24042672502685e-39	6.55385155886858e-38	Up
MMRN1	ENSG00000138722	592.163	-2.33769	0.179399	3.24276535055063e-39	6.55385155886858e-38	Down
FOXP3	ENSG00000049768	229.476	1.83248	0.141611	3.52428996814334e-39	7.1173990233839e-38	Up
BRPF3-AS1	ENSG00000246982	41.846	2.23146	0.173402	3.56609257296315e-39	7.19633132330582e-38	Up
COL5A2	ENSG00000204262	9412.08	2.17062	0.168346	3.83290908231375e-39	7.72887287611111e-38	Up
MMP3	ENSG00000149968	100.484	3.88081	0.304213	4.16873844025532e-39	8.3996589759665e-38	Up
ACER3-AS1	ENSG00000254988	38.2582	4.1022	0.320953	4.43740936815029e-39	8.93420915826214e-38	Up
CFD	ENSG00000197766	1560.03	-2.33079	0.179396	4.58837395234554e-39	9.23113896370064e-38	Down
IGHG1	ENSG00000211896	261861	3.08631	0.241064	4.65647012587546e-39	9.36102528873795e-38	Up
MCIDAS	ENSG00000234602	105.931	2.87752	0.223562	5.01288177626968e-39	1.00698829976112e-37	Up
MIS18A	ENSG00000159055	569.409	1.23358	0.0950275	5.05346749086275e-39	1.01437153364733e-37	Up
HYLS1	ENSG00000198331	298.011	1.27379	0.098171	5.13219151565365e-39	1.02939320127611e-37	Up
CASC9	ENSG00000249395	195.193	5.34762	0.421133	5.16905738660328e-39	1.03600275070181e-37	Up
GPR4	ENSG00000177464	362.741	-1.57758	0.12135	5.45736930194111e-39	1.09295998213459e-37	Down
CD300H	ENSG00000284690	9.84603	-2.26298	0.174293	5.73805463923326e-39	1.14830487247422e-37	Down
CCN5	ENSG00000064205	661.685	-2.16608	0.166781	5.8581809560081e-39	1.17145920688271e-37	Down
C12orf56	ENSG00000185306	93.4827	4.80228	0.377195	6.21636026361597e-39	1.24214607048677e-37	Up
JUND	ENSG00000130522	7089.44	-1.45206	0.111995	6.90546370583993e-39	1.37880133541341e-37	Down
NQO1-DT	ENSG00000262136	17.9158	2.91411	0.225307	6.99616434135778e-39	1.39585868200293e-37	Up
PPP1R14A	ENSG00000167641	448.669	-1.9402	0.149519	7.29053616583942e-39	1.45349574944853e-37	Down
LINC01624	ENSG00000227508	5.63786	-2.31748	0.178636	7.31731244401166e-39	1.45773637522688e-37	Down
RPL39L	ENSG00000163923	681.299	2.2974	0.179131	7.73607975913326e-39	1.54000336618656e-37	Up
RS1	ENSG00000102104	29.3556	-3.95306	0.304306	8.36775014398279e-39	1.66449701586843e-37	Down
NUP85	ENSG00000125450	2030.19	0.876164	0.0672234	8.57846662290179e-39	1.70513124855817e-37	NS
CCDC141	ENSG00000163492	133.202	-2.95479	0.228015	8.83725403455446e-39	1.75525234672816e-37	Down
COL24A1	ENSG00000171502	172.231	1.94327	0.151053	8.95479803429205e-39	1.77726561286294e-37	Up
CPED1	ENSG00000106034	663.941	-1.9471	0.150324	9.02190081152107e-39	1.78924229127964e-37	Down
ENSG00000227496	ENSG00000227496	33.0181	2.70425	0.21095	9.38140752149754e-39	1.85914779595186e-37	Up
LINC03095	ENSG00000233760	20.0724	-3.00283	0.231857	1.00703586784664e-38	1.99418710823543e-37	Down
CLCN2	ENSG00000114859	263.705	1.28454	0.0993834	1.015746261263e-38	2.00993258693566e-37	Up
CALM1	ENSG00000198668	15327.5	-0.78573	0.0605984	1.03420239683453e-38	2.04492476912554e-37	NS
EPHB2	ENSG00000133216	1716.88	2.2289	0.173961	1.03656206185349e-38	2.04806098131589e-37	Up
LINC01559	ENSG00000180861	88.9767	6.40505	0.469169	1.12066016428564e-38	2.21257259579617e-37	Up
FGF19	ENSG00000162344	38.5222	9.71171	0.738576	1.14284235619305e-38	2.25468660376805e-37	Up
ENSG00000261104	ENSG00000261104	44.6483	3.73965	0.292914	1.20231577346402e-38	2.36957698092535e-37	Up
ENSG00000286942	ENSG00000286942	5.67238	-2.46382	0.190752	1.20286729957836e-38	2.36957698092535e-37	Down
IKBKE	ENSG00000263528	812.357	1.14983	0.0889581	1.2251879188695e-38	2.41175281338208e-37	Up
FAM72B	ENSG00000188610	47.237	2.35271	0.184286	1.31904824977222e-38	2.59458554687736e-37	Up
FBXO41	ENSG00000163013	645.666	1.68333	0.130936	1.35980168239028e-38	2.67276238626319e-37	Up
PCDHGB7	ENSG00000254122	184.149	-1.75204	0.135527	1.38869325120075e-38	2.72752540940586e-37	Down
GAB1	ENSG00000109458	1302.59	-1.32911	0.102744	1.41344431604088e-38	2.77408092746466e-37	Down
PDZD2	ENSG00000133401	1627.99	-2.21123	0.171271	1.45501988081731e-38	2.85145124829897e-37	Down
RAB19	ENSG00000146955	228.298	1.48794	0.115571	1.45433701698463e-38	2.85145124829897e-37	Up
ENSG00000287390	ENSG00000287390	10.4734	6.5216	0.663551	1.73620428303721e-38	3.39998110929683e-37	Up
MMP19	ENSG00000123342	1102.41	-2.01151	0.155945	1.76744839572516e-38	3.45860781413299e-37	Down
LINC01290	ENSG00000260468	13.8968	-2.15696	0.167472	1.87405344944611e-38	3.6645080596407e-37	Down
YWHAEP7	ENSG00000276715	23.1985	3.90808	0.307732	2.01260473195758e-38	3.93252567404494e-37	Up
PRDM11	ENSG00000019485	517.082	-1.19082	0.0921755	2.01861165161876e-38	3.94135413630223e-37	Down
CCL23	ENSG00000274736	76.376	-2.49218	0.193284	2.02188579815958e-38	3.94483775918002e-37	Down
PLAU	ENSG00000122861	6150.58	2.5806	0.202199	2.11406995352481e-38	4.12165803310184e-37	Up
HASPIN	ENSG00000177602	108.96	1.90846	0.149459	2.23688367184389e-38	4.35789051477106e-37	Up
KLF10	ENSG00000155090	3783.2	-1.13979	0.0883749	2.29997991772307e-38	4.47751972806147e-37	Down
RFWD3	ENSG00000168411	1816.65	0.946419	0.073393	2.4308671436998e-38	4.72884926499603e-37	NS
CXCR1	ENSG00000163464	70.2668	-2.85585	0.221722	2.51870431867628e-38	4.89612448908027e-37	Down
ENSG00000275437	ENSG00000275437	42.6272	2.24937	0.176628	2.53949983444678e-38	4.93292719125554e-37	Up
VARS1	ENSG00000204394	5839.93	1.15759	0.0897323	2.65865364929097e-38	5.16059486940085e-37	Up
ZBTB4	ENSG00000174282	5417.21	-1.0238	0.0794385	2.67884505352645e-38	5.19597814191695e-37	Down
NUP155	ENSG00000113569	2525.08	1.32154	0.102701	2.72819682603333e-38	5.28782863587543e-37	Up
ENSG00000272183	ENSG00000272183	23.0854	1.91338	0.148678	2.74300979525986e-38	5.31265013455012e-37	Up
ENSG00000260328	ENSG00000260328	35.5304	3.18848	0.25025	2.77660082660301e-38	5.37377803253957e-37	Up
CCDC185	ENSG00000178395	16.9727	4.61793	0.370882	2.80214952087178e-38	5.41926301786715e-37	Up
SYNGR4	ENSG00000105467	20.8947	4.31929	0.338565	2.96415172846532e-38	5.72838548633925e-37	Up
PCMTD1P3	ENSG00000234800	9.5953	4.50447	0.387503	3.10289133124711e-38	5.9921335438438e-37	Up
KLK6	ENSG00000167755	151.138	6.46782	0.485421	3.35359619585024e-38	6.47156070563636e-37	Up
LGI3	ENSG00000168481	633.932	-4.22445	0.327608	3.36607453909413e-38	6.49090965018617e-37	Down
LMOD1	ENSG00000163431	768.106	-1.81708	0.141335	3.43137701293391e-38	6.61201876233174e-37	Down
MESP1	ENSG00000166823	193.922	2.36118	0.185858	3.6291333979359e-38	6.98799533409097e-37	Up
GFPT1	ENSG00000198380	8581.4	1.15323	0.0898428	3.80083598776034e-38	7.31329459389119e-37	Up
CFL2	ENSG00000165410	1539.11	-1.38561	0.107842	4.12306075575036e-38	7.92753497234906e-37	Down
DUS1L	ENSG00000169718	4800.4	1.18634	0.0924512	4.25135472543691e-38	8.16827777290767e-37	Up
RCOR2	ENSG00000167771	225.363	2.75104	0.217465	4.4004799489685e-38	8.44866621674329e-37	Up
GIMAP4	ENSG00000133574	1680.72	-1.46936	0.114489	4.66451377957023e-38	8.9471882774524e-37	Down
SYNE3	ENSG00000176438	557.409	-1.69675	0.132193	4.66689341711805e-38	8.9471882774524e-37	Down
ABCA4	ENSG00000198691	974.553	3.64054	0.290378	4.91998535344208e-38	9.42558120244086e-37	Up
RFX2	ENSG00000087903	785.163	-1.65068	0.128677	4.92407141947381e-38	9.4265882069406e-37	Down
PAH	ENSG00000171759	131.437	6.12837	0.413899	5.06448246640691e-38	9.68838423270155e-37	Up
MAGEA3	ENSG00000221867	404.271	8.05992	0.719362	5.12118273819055e-38	9.78977864089047e-37	Up
SLC52A2	ENSG00000185803	3120.7	1.42002	0.110918	5.16703453082866e-38	9.87030348039101e-37	Up
CHEK2	ENSG00000183765	645.318	1.46591	0.114777	5.19769099750537e-38	9.92170633381053e-37	Up
ENSG00000249746	ENSG00000249746	40.783	3.78955	0.302939	5.25261674972403e-38	1.00193286070384e-36	Up
ENSG00000261468	ENSG00000261468	63.869	-1.74612	0.136246	5.49311121197033e-38	1.04705264541488e-36	Down
SCIRT	ENSG00000237686	159.451	2.94878	0.213292	5.6817422916757e-38	1.08222884111083e-36	Up
TXNDC17	ENSG00000129235	3404.1	1.62152	0.127187	5.76383447450324e-38	1.09707607150933e-36	Up
C1QTNF2	ENSG00000145861	80.1755	-1.8604	0.14523	6.39282614574385e-38	1.21592288099651e-36	Down
LRRFIP1	ENSG00000124831	7556.58	-0.908508	0.0710826	6.48336751259921e-38	1.23225870971699e-36	NS
ENSG00000250041	ENSG00000250041	21.4134	-2.36775	0.185051	6.67950898075722e-38	1.26862754501096e-36	Down
DRP2	ENSG00000102385	53.6058	3.05698	0.241044	6.68499197318979e-38	1.26875876331307e-36	Up
EPIC1	ENSG00000224271	37.1805	5.24497	0.417829	6.92009700360777e-38	1.31243902770429e-36	Up
MYH10	ENSG00000133026	5681.95	-1.504	0.117402	7.02213818089989e-38	1.33083844293132e-36	Down
SYT15	ENSG00000204176	35.3695	-2.46101	0.192347	7.06593241376642e-38	1.3381804476887e-36	Down
ICAM2	ENSG00000108622	372.499	-1.40243	0.109477	7.24621638561652e-38	1.37134256630152e-36	Down
SLC7A11	ENSG00000151012	1889.6	3.0397	0.241593	7.34210366274893e-38	1.38849668982101e-36	Up
TMT1B	ENSG00000170439	732.573	2.55889	0.202571	7.36619484795374e-38	1.39205834971037e-36	Up
SRD5A1	ENSG00000145545	1310.97	1.54451	0.121263	7.86336542064866e-38	1.48495337287513e-36	Up
MYO3B	ENSG00000071909	137.705	3.48825	0.277627	7.90169526001219e-38	1.49112818035697e-36	Up
ENSG00000279878	ENSG00000279878	25.9996	3.86039	0.305704	8.1626086936143e-38	1.53926800407502e-36	Up
CNTN6	ENSG00000134115	152.156	-3.41101	0.26645	8.30126529300618e-38	1.56430106688706e-36	Down
HACD4	ENSG00000188921	1120.74	-1.42387	0.111252	8.35187920433369e-38	1.57271944391137e-36	Down
LDHA	ENSG00000134333	37425.8	1.32578	0.104037	9.55467468148442e-38	1.79793579862816e-36	Up
ENSG00000272789	ENSG00000272789	18.3922	-2.96522	0.232172	1.01107283618698e-37	1.90121906327319e-36	Down
ENSG00000235939	ENSG00000235939	12.9762	5.70085	0.518003	1.01411430821195e-37	1.9055848420312e-36	Up
TMEM59L	ENSG00000105696	1039.85	4.09352	0.326755	1.06524098023201e-37	2.0002354746541e-36	Up
MESP2	ENSG00000188095	59.5473	3.08599	0.245367	1.07754383230804e-37	2.02190294147326e-36	Up
BRIX1	ENSG00000113460	1755.93	1.23254	0.0966786	1.1645750823563e-37	2.18366075640691e-36	Up
CKS1B	ENSG00000173207	1312.2	1.70825	0.134778	1.25172516685855e-37	2.34541228009532e-36	Up
DBF4	ENSG00000006634	638.284	1.40301	0.110396	1.30479365126883e-37	2.44311999370533e-36	Up
MRGBP	ENSG00000101189	1099.42	1.13118	0.0886778	1.32699000255924e-37	2.4829248980748e-36	Up
WDR12	ENSG00000138442	1282.99	0.993863	0.0777148	1.34729317598207e-37	2.51913376605235e-36	NS
USP12	ENSG00000152484	1889.58	-0.88944	0.0696939	1.45318768303079e-37	2.71521503852669e-36	NS
HOXC-AS2	ENSG00000250133	20.933	5.17548	0.420181	1.71583287760773e-37	3.20369472972794e-36	Up
ENSG00000249199	ENSG00000249199	54.6221	8.67218	0.73149	1.8113181295546e-37	3.37959540508016e-36	Up
UQCC2	ENSG00000137288	1870.85	1.4886	0.116723	1.9056473275487e-37	3.55309286226615e-36	Up
ENSG00000220154	ENSG00000220154	26.0614	4.73473	0.380402	2.031828830465e-37	3.78569318194168e-36	Up
ENSG00000255345	ENSG00000255345	20.4613	4.3152	0.347587	2.13278570500988e-37	3.97100100744315e-36	Up
FAUP4	ENSG00000173727	250.25	2.26988	0.180635	2.21217040537209e-37	4.11591171135849e-36	Up
ZNF217	ENSG00000171940	3898.96	1.33375	0.104835	2.27949561378998e-37	4.23819704148198e-36	Up
ENSG00000287346	ENSG00000287346	62.8901	1.64755	0.130665	2.28955653762943e-37	4.25391571159837e-36	Up
PLA2G4F	ENSG00000168907	1060.04	-2.66392	0.209725	2.31632505270144e-37	4.30063268550654e-36	Down
FANCB	ENSG00000181544	70.6245	1.81253	0.143612	2.4686010956003e-37	4.58014594303529e-36	Up
H3C10	ENSG00000278828	210.083	2.65503	0.212025	2.55582147641977e-37	4.73865051888585e-36	Up
ZBED2	ENSG00000177494	296.392	-2.35159	0.185299	2.69334970868625e-37	4.99014183955053e-36	Down
DCC	ENSG00000187323	94.2315	-2.56015	0.201795	2.81957758217822e-37	5.22035916543711e-36	Down
GPBAR1	ENSG00000179921	59.4251	-1.85531	0.146174	2.85016483078153e-37	5.2733028693062e-36	Down
ENSG00000285184	ENSG00000285184	131.046	1.63934	0.129855	2.87772843743262e-37	5.32058227021411e-36	Up
CBX2	ENSG00000173894	803.764	2.45417	0.195636	2.88637290279008e-37	5.33284082165179e-36	Up
RUNX2	ENSG00000124813	873.999	1.62363	0.128565	2.90328438906296e-37	5.36034571023925e-36	Up
TBX5-AS1	ENSG00000255399	306.036	-1.779	0.14023	2.97771769170498e-37	5.49394101781053e-36	Down
TFF2	ENSG00000160181	445.131	11.8457	0.774482	3.12226746616649e-37	5.75662628372033e-36	Up
ICAM4-AS1	ENSG00000267607	23.5038	-2.81424	0.221963	3.16461180761214e-37	5.8306375934822e-36	Down
ARHGEF6	ENSG00000129675	1383.33	-1.40912	0.111156	3.39351561489994e-37	6.24803333936654e-36	Down
CBX4	ENSG00000141582	1924.93	1.05765	0.0833988	3.59262942889886e-37	6.60544838607821e-36	Up
TMEM273	ENSG00000204161	639.139	-1.56123	0.123151	3.59169195812392e-37	6.60544838607821e-36	Down
CPP	ENSG00000253525	32.3824	3.48642	0.278677	3.74569920994391e-37	6.88210494673663e-36	Up
NKAIN3	ENSG00000185942	76.3026	4.70821	0.366804	3.79116193914967e-37	6.96080468106287e-36	Up
ZNF22-AS1	ENSG00000165511	126.993	-1.20564	0.0950509	3.83332768076786e-37	7.03334606209355e-36	Down
STRIP2	ENSG00000128578	555.221	2.71107	0.217441	4.62959468097121e-37	8.4884452059137e-36	Up
PTBP1P	ENSG00000259078	18.9497	2.98731	0.226372	4.72758680690915e-37	8.66211683735132e-36	Up
ENSG00000286133	ENSG00000286133	37.2512	3.4312	0.277313	4.8450746093337e-37	8.87124449216591e-36	Up
SLC12A4	ENSG00000124067	2436.89	-1.04182	0.0821869	4.8540512130853e-37	8.88153834952635e-36	Down
RPS10	ENSG00000124614	72.7937	1.77338	0.141308	4.98316583391423e-37	9.1114847112371e-36	Up
LINC00702	ENSG00000233117	95.7874	-2.10577	0.166586	5.14601595276284e-37	9.4027548906383e-36	Down
ITLN2	ENSG00000158764	174.909	-4.589	0.361319	5.26933413991466e-37	9.62144073712968e-36	Down
HES6	ENSG00000144485	1054.34	2.82519	0.227059	5.62415367230401e-37	1.0262239326528e-35	Up
SNRPE	ENSG00000182004	2304.07	1.0952	0.0866503	5.67764404950251e-37	1.03527068770405e-35	Up
DHH	ENSG00000139549	21.8712	-1.9532	0.154574	5.77459322314193e-37	1.05222388283486e-35	Down
FAM133A	ENSG00000179083	204.88	5.45463	0.443777	5.96955502226826e-37	1.08700095439872e-35	Up
TNFRSF25	ENSG00000215788	595.819	1.92084	0.153384	6.08492083042143e-37	1.10724648732809e-35	Up
SPTB	ENSG00000070182	1360.21	3.28705	0.263762	6.15896853179425e-37	1.11995089867984e-35	Up
LINC01711	ENSG00000268941	13.3287	3.95873	0.316798	6.20211669513452e-37	1.12702293493742e-35	Up
HSPE1	ENSG00000115541	938.661	1.34021	0.106416	6.29553466826955e-37	1.14321382631759e-35	Up
FOXA3	ENSG00000170608	386.124	3.24085	0.261653	6.31048244195583e-37	1.14514279049501e-35	Up
ZNF138	ENSG00000197008	462.005	1.17289	0.0930148	6.57433302942617e-37	1.19220576224032e-35	Up
IL6	ENSG00000136244	493.203	-2.82161	0.223637	6.94488380904259e-37	1.25854034037106e-35	Down
PYGO2	ENSG00000163348	3550.29	0.904077	0.0711378	7.00886668221881e-37	1.26926644513287e-35	NS
TYMSOS	ENSG00000176912	17.951	2.38981	0.190736	7.24494011420232e-37	1.31112121984703e-35	Up
S100A2	ENSG00000196754	1778.42	3.33366	0.270748	7.50404946350443e-37	1.35708479232065e-35	Up
CLK2	ENSG00000176444	2199.86	1.00623	0.0797489	8.05019805093045e-37	1.45486036584597e-35	Up
OIP5	ENSG00000104147	37.3551	2.06549	0.165115	8.12447306944479e-37	1.46728205311474e-35	Up
RAP1A	ENSG00000116473	3885.55	-0.821378	0.0648359	8.64980644281896e-37	1.56109253837815e-35	NS
EGR2	ENSG00000122877	832.198	-1.85408	0.147107	8.75167447256334e-37	1.57840145323969e-35	Down
INPP5A	ENSG00000068383	993.975	-0.873453	0.0691252	8.76804173048918e-37	1.58027687444814e-35	NS
SLFN13	ENSG00000154760	2059.89	1.58396	0.126262	9.11640879557713e-37	1.64194584538571e-35	Up
SFTPC	ENSG00000168484	165047	-4.6749	0.369444	9.53079436424782e-37	1.71541340304436e-35	Down
GARS1	ENSG00000106105	5905.99	1.07283	0.084647	9.89692381517362e-37	1.78010159599549e-35	Up
PHACTR2	ENSG00000112419	2066.61	-1.44901	0.115088	1.07958411208069e-36	1.94046632392724e-35	Down
KCNA5	ENSG00000130037	41.6191	-2.26551	0.180031	1.08519020982004e-36	1.94921953834432e-35	Down
SMAD7	ENSG00000101665	1683.79	-1.10501	0.0877209	1.15166371965766e-36	2.06721685706144e-35	Down
NCF2	ENSG00000116701	2447.01	-1.65882	0.131936	1.162468063707e-36	2.08519677877416e-35	Down
HPCA	ENSG00000121905	21.3455	2.58989	0.207451	1.16434254334683e-36	2.08714510342929e-35	Up
CPHL1P	ENSG00000240216	40.2049	4.16725	0.311762	1.20740699734466e-36	2.16287602582525e-35	Up
OR51E1	ENSG00000180785	30.7397	3.00129	0.253687	1.24363406620495e-36	2.22626474218e-35	Up
SLC25A39	ENSG00000013306	7903.96	1.19718	0.0946881	1.31357356629074e-36	2.34987660412929e-35	Up
CASQ2	ENSG00000118729	69.3996	-2.72392	0.216824	1.45382245151411e-36	2.59901439745358e-35	Down
PANX2	ENSG00000073150	715.794	2.41623	0.194736	1.53498579732845e-36	2.74225937719756e-35	Up
ENSG00000282221	ENSG00000282221	81.0506	1.75795	0.141022	1.59354524337455e-36	2.84495643045074e-35	Up
RFLNB	ENSG00000183688	953.321	-1.35276	0.107666	1.59686571684389e-36	2.8489633907789e-35	Down
H2AC8	ENSG00000277075	89.4437	3.9589	0.300666	1.60275825687925e-36	2.85755068074983e-35	Up
FUT8	ENSG00000033170	2882.58	1.43065	0.114222	1.61759041566797e-36	2.88205409456428e-35	Up
GNPNAT1	ENSG00000100522	1043.12	1.52399	0.121861	1.64780058603973e-36	2.93390506496219e-35	Up
ASPHD1	ENSG00000174939	484.833	2.73086	0.220853	1.69341676792534e-36	3.0130982760478e-35	Up
HOXA10	ENSG00000253293	94.9341	4.0518	0.329781	1.73123302765836e-36	3.07831602688266e-35	Up
PALB2	ENSG00000083093	660.866	0.782955	0.062157	1.74888813445497e-36	3.10762162737112e-35	NS
IGHGP	ENSG00000253755	16048.4	3.13153	0.25089	1.76429736553136e-36	3.13289986920244e-35	Up
RHNO1	ENSG00000171792	1462.54	0.974592	0.0773828	1.77572653278483e-36	3.15108148002756e-35	NS
RHPN1	ENSG00000158106	1615.59	1.88639	0.151678	2.01436675777396e-36	3.57216170655214e-35	Up
TMTC4	ENSG00000125247	1303.94	1.18863	0.0948169	2.05106214078172e-36	3.63480061842951e-35	Up
ENSG00000253666	ENSG00000253666	19.7287	3.83081	0.308424	2.0637665996335e-36	3.65486852788605e-35	Up
IL7R	ENSG00000168685	3517.39	-1.992	0.159446	2.14130041212594e-36	3.78964369728919e-35	Down
PARP1	ENSG00000143799	8669.53	0.95637	0.0751018	2.14782692041226e-36	3.79865501301503e-35	NS
ACTG1P25	ENSG00000234996	36.0065	2.37436	0.191782	2.15775243276013e-36	3.81366177635228e-35	Up
ENSG00000278876	ENSG00000278876	16.5542	2.49049	0.201588	2.16140564205455e-36	3.8175700986682e-35	Up
LINC00887	ENSG00000214145	21.2547	3.91772	0.317768	2.17104040898637e-36	3.83203105788821e-35	Up
MDGA1	ENSG00000112139	358.345	-1.86708	0.149002	2.2023181401404e-36	3.88464857284192e-35	Down
BMAL2	ENSG00000029153	1556.33	2.45814	0.198785	2.28202595663424e-36	4.022564529151e-35	Up
GART	ENSG00000159131	3272.39	0.909179	0.072158	2.32735211503883e-36	4.09973217550021e-35	NS
CALML3-AS1	ENSG00000205488	59.2295	3.55955	0.277446	2.36212996109209e-36	4.15822824799696e-35	Up
HTR3C	ENSG00000178084	19.0478	-4.51704	0.35944	2.3897271477356e-36	4.20401434973075e-35	Down
DECR2	ENSG00000242612	789.717	1.35765	0.10871	2.39680926106935e-36	4.21367343931421e-35	Up
PDK4	ENSG00000004799	3226.1	-2.37376	0.189639	2.44749866958335e-36	4.29993196920297e-35	Down
TAS2R2	ENSG00000203523	6.81018	6.1545	0.68784	2.62345032495049e-36	4.60599939014517e-35	Up
ATAT1	ENSG00000137343	660.384	1.2554	0.100464	2.65437100885675e-36	4.65719859711673e-35	Up
PRR36	ENSG00000183248	829.647	2.15056	0.173683	2.67693248551046e-36	4.69367314479305e-35	Up
ENSG00000273162	ENSG00000273162	17.2953	2.06772	0.166413	2.93737352192399e-36	5.14691604013631e-35	Up
VMP1	ENSG00000062716	12730.2	1.35741	0.10832	3.24945110314441e-36	5.68997800309864e-35	Up
ARHGAP24	ENSG00000138639	570.857	-1.36608	0.109152	3.29556701624979e-36	5.7669155533529e-35	Down
OVOL1	ENSG00000172818	167.66	2.25653	0.182994	3.30506691290098e-36	5.77971939141126e-35	Up
H1-3	ENSG00000124575	31.7568	7.07733	0.407065	3.30898888428651e-36	5.782758396064e-35	Up
MYH2	ENSG00000125414	12.58	-3.07845	0.246271	3.49971671809041e-36	6.11203824724023e-35	Down
KREMEN2	ENSG00000131650	52.4638	2.82835	0.229306	3.54084620685155e-36	6.1797919691893e-35	Up
TBRG4	ENSG00000136270	2850.9	1.06258	0.0850248	3.61030915570792e-36	6.29687386077226e-35	Up
GJA5	ENSG00000265107	1094.51	-1.67933	0.13441	3.64043495205351e-36	6.34523737923428e-35	Down
EPB41L2	ENSG00000079819	2389.44	-1.39624	0.111681	3.6660114453988e-36	6.38561309397228e-35	Down
ANO2	ENSG00000047617	48.8302	-2.08026	0.166644	3.67039781488346e-36	6.38905013457294e-35	Down
BMS1P23	ENSG00000286156	203.272	1.60308	0.12901	3.67289324026457e-36	6.38919326079137e-35	Up
LINC01607	ENSG00000272138	46.0148	2.3585	0.191288	3.7308559471316e-36	6.48576113304375e-35	Up
FIBIN	ENSG00000176971	588.864	-2.13619	0.171206	3.91986195764789e-36	6.80985992064867e-35	Down
LIMCH1	ENSG00000064042	8494.1	-1.58668	0.1274	3.93495803222209e-36	6.83160320400735e-35	Down
CELF5	ENSG00000161082	55.0259	3.2528	0.266124	4.45497616219701e-36	7.72935444759686e-35	Up
LUCAT1	ENSG00000248323	788.712	3.12166	0.251909	4.59535689425872e-36	7.96769280500288e-35	Up
IGHV4-80	ENSG00000283906	74.3339	2.70392	0.220415	4.87977586488321e-36	8.4552974999115e-35	Up
HECW1	ENSG00000002746	81.2893	2.36124	0.191504	4.88876531367028e-36	8.46533358042736e-35	Up
SORBS1	ENSG00000095637	1356.26	-1.56765	0.125703	4.92217894064647e-36	8.51762154461149e-35	Down
ENSG00000260037	ENSG00000260037	7.29221	-1.56049	0.125517	5.28041448286354e-36	9.13156458839288e-35	Down
LINC00460	ENSG00000233532	129.231	4.25381	0.336169	5.632682002287e-36	9.73439221230748e-35	Up
EPRS1	ENSG00000136628	7890.3	0.907228	0.07222	5.659557286175e-36	9.77445784140701e-35	NS
SP3P	ENSG00000225530	44.5565	6.93928	0.555752	5.78143711318606e-36	9.97844387279753e-35	Up
SCAT1	ENSG00000267123	86.9959	2.70912	0.221353	5.86852030578334e-36	1.01221461639036e-34	Up
MICALL2	ENSG00000164877	2329.97	1.59417	0.127524	5.95200865507598e-36	1.02594649187364e-34	Up
PCCA-DT	ENSG00000274605	247.77	1.69023	0.136665	6.29113943785773e-36	1.083696862438e-34	Up
PIP5K1B	ENSG00000107242	530.974	-2.21811	0.178387	6.54207818105439e-36	1.12619025956824e-34	Down
FGF11	ENSG00000161958	14.4024	3.29875	0.266622	6.56329141904922e-36	1.12910788570986e-34	Up
JAML	ENSG00000160593	1430.04	-1.75348	0.140962	6.61766996691116e-36	1.1377235717139e-34	Down
TOX3	ENSG00000103460	1263.85	2.78316	0.227318	7.04943332310836e-36	1.21116675316429e-34	Up
CENPH	ENSG00000153044	380.155	1.40694	0.113595	7.7084768068527e-36	1.32353846911953e-34	Up
TMED2-DT	ENSG00000247373	143.214	1.62013	0.131108	7.85285570796323e-36	1.34745435984468e-34	Up
ZBTB47	ENSG00000114853	659.394	-1.09574	0.0880248	8.15072388117743e-36	1.39765910283713e-34	Down
PTRH2	ENSG00000141378	1069.61	0.97893	0.0787221	8.26009680630866e-36	1.41549723652963e-34	NS
MTIF2	ENSG00000085760	1635.41	0.756594	0.0606837	8.41378152486654e-36	1.44090090331414e-34	NS
LILRA5	ENSG00000187116	209.232	-2.02126	0.162768	8.68055951034423e-36	1.48562697864172e-34	Down
SGO2	ENSG00000163535	466.695	1.56639	0.12648	8.70968945467752e-36	1.48964947029743e-34	Up
POU4F1	ENSG00000152192	36.4079	5.34135	0.414832	8.78388994582933e-36	1.50137036930779e-34	Up
EXOC3L1	ENSG00000179044	262.533	-1.27161	0.102223	8.84955393162593e-36	1.51161799931438e-34	Down
BCAN	ENSG00000132692	77.3869	3.00519	0.228668	9.09987424780296e-36	1.55337376263592e-34	Up
PLA2G2F	ENSG00000158786	16.0319	5.8607	0.511657	9.39414124782804e-36	1.60257270410757e-34	Up
GHET1	ENSG00000281189	28.9185	1.77111	0.143082	9.70275007832543e-36	1.65415332307627e-34	Up
HSPB6	ENSG00000004776	125.368	-2.5022	0.201656	9.71465107534073e-36	1.65511648565458e-34	Down
MORC2	ENSG00000133422	2322.44	0.80491	0.0644818	1.01800086201278e-35	1.73328558345018e-34	NS
MCOLN1	ENSG00000090674	1076.9	-1.0313	0.0829153	1.05138650891529e-35	1.78897874100523e-34	Down
H4C5	ENSG00000276966	46.7208	5.33913	0.325515	1.05471881698187e-35	1.79349617202389e-34	Up
HEATR1	ENSG00000119285	2075.1	1.07306	0.0862349	1.11263952972929e-35	1.89077305450017e-34	Up
ABHD11	ENSG00000106077	2047.99	1.41287	0.113562	1.1358317043111e-35	1.92894677378708e-34	Up
CCDC198	ENSG00000100557	77.4893	5.46807	0.451537	1.24964106302402e-35	2.12086517850153e-34	Up
FA2H	ENSG00000103089	1207.45	2.49586	0.203913	1.25823148407148e-35	2.13407666702605e-34	Up
TMEM69	ENSG00000159596	1120.36	0.833282	0.0671117	1.26818439710931e-35	2.1495806720785e-34	NS
FAM167B	ENSG00000183615	226.348	-1.43719	0.115867	1.28633923504778e-35	2.17895825893314e-34	Down
TWNK	ENSG00000107815	650.786	1.20792	0.0976053	1.28948160502063e-35	2.18288458916408e-34	Up
RPSAP52	ENSG00000241749	24.8333	5.21591	0.408908	1.33080552783631e-35	2.25139981821048e-34	Up
LINC01208	ENSG00000223715	11.3688	4.88146	0.427881	1.41694172901929e-35	2.39559062691665e-34	Up
VEPH1	ENSG00000197415	936.484	-2.57385	0.208048	1.45975747405897e-35	2.46640324717201e-34	Down
NOP58	ENSG00000055044	2214.21	0.789347	0.0636367	1.58181764324143e-35	2.67093137260587e-34	NS
NAT8L	ENSG00000185818	173.054	3.3095	0.272406	1.5835810647596e-35	2.67220473362494e-34	Up
EPHX3	ENSG00000105131	798.062	2.18635	0.178724	1.5930071044386e-35	2.68468848485781e-34	Up
ARHGEF3	ENSG00000163947	1922.02	-0.889563	0.0717474	1.5927954478115e-35	2.68468848485781e-34	NS
ENSG00000252965	ENSG00000252965	9.63092	-1.26447	0.102166	1.67692320504209e-35	2.82431417154545e-34	Down
DSCC1	ENSG00000136982	338.139	1.76264	0.143527	1.70508712611247e-35	2.86627852387008e-34	Up
SORD	ENSG00000140263	960.081	1.3989	0.113464	1.70320826201215e-35	2.86627852387008e-34	Up
HOXB13	ENSG00000159184	120.846	6.46622	0.534453	1.70461240157958e-35	2.86627852387008e-34	Up
TLL2	ENSG00000095587	54.7551	2.93862	0.231176	1.70786180845002e-35	2.86912114470322e-34	Up
IL36G	ENSG00000136688	28.5086	4.41987	0.364721	1.77084359247173e-35	2.9730408975448e-34	Up
LINC00891	ENSG00000281852	14.696	-2.42304	0.196169	1.7867027165608e-35	2.99776559719035e-34	Down
SMC1B	ENSG00000077935	97.6504	3.46079	0.285722	1.79231649229215e-35	3.00528001582819e-34	Up
ILF2	ENSG00000143621	10377.7	1.04654	0.0846472	1.79815048543059e-35	3.01315394001647e-34	Up
SCG5	ENSG00000166922	529.667	2.79892	0.23005	1.80964360533833e-35	3.03049488266524e-34	Up
SPINK4	ENSG00000122711	87.4009	8.9774	0.491445	1.81503960221078e-35	3.03760989305517e-34	Up
OTC	ENSG00000036473	8.08332	-3.63635	0.293835	1.81695672448311e-35	3.0386038423211e-34	Down
CYP27C1	ENSG00000186684	167.22	2.9786	0.24552	1.81792887378631e-35	3.0386038423211e-34	Up
ETF1	ENSG00000120705	5700.9	-0.705798	0.0573075	1.8561899994812e-35	3.10059851269805e-34	NS
FZD4	ENSG00000174804	1674.82	-1.59704	0.129211	1.91281042791589e-35	3.19316323389036e-34	Down
ADH1B	ENSG00000196616	3960.18	-3.2389	0.261999	1.95695269501051e-35	3.2647939226905e-34	Down
SLC1A1	ENSG00000106688	1243.65	-2.17449	0.176092	1.95827870388552e-35	3.26494880126405e-34	Down
SOX11	ENSG00000176887	151.557	4.80237	0.352763	2.052285861068e-35	3.41952929248812e-34	Up
RSPO1	ENSG00000169218	70.1992	-3.05174	0.24706	2.16237683980434e-35	3.60069743463269e-34	Down
ENSG00000229312	ENSG00000229312	11.1501	5.57838	0.530539	2.22568117706029e-35	3.70377968848826e-34	Up
NTN4	ENSG00000074527	2972.07	-1.63607	0.13254	2.38526033855875e-35	3.96684376405034e-34	Down
MAGEA12	ENSG00000213401	209.161	7.29022	0.707748	2.50296028239194e-35	4.15997341096102e-34	Up
SLC15A1	ENSG00000088386	177.226	3.95405	0.327796	2.50768068629528e-35	4.16520413113889e-34	Up
SELENOI	ENSG00000138018	2552.17	1.26793	0.102815	2.67030156988647e-35	4.43253318898522e-34	Up
DAP3	ENSG00000132676	5271.64	0.880986	0.0713175	2.73973401332323e-35	4.54493720155049e-34	NS
APOBEC1	ENSG00000111701	37.5756	7.96616	0.710779	2.76312787925655e-35	4.58087499882256e-34	Up
DEPP1	ENSG00000165507	6681.04	-1.80338	0.146321	2.82278417098016e-35	4.67684816713834e-34	Down
NKAIN4	ENSG00000101198	61.2864	3.18648	0.280901	3.0430282035181e-35	5.03860004479958e-34	Up
GP9	ENSG00000169704	4.93925	-3.09424	0.251474	3.05158513246224e-35	5.04961049794189e-34	Down
LILRA1	ENSG00000104974	71.7062	-1.64814	0.133721	3.07774109733193e-35	5.08971101142787e-34	Down
LINC01852	ENSG00000236914	65.5549	-1.23931	0.100466	3.16036451578426e-35	5.22308432708515e-34	Down
GALNT18	ENSG00000110328	1532.6	-1.42422	0.115577	3.19292465428888e-35	5.27031628098207e-34	Down
SNHG3	ENSG00000242125	1110.03	1.55837	0.127174	3.19148113358317e-35	5.27031628098207e-34	Up
SHOX2	ENSG00000168779	87.2925	3.46016	0.259877	3.22896994799501e-35	5.32649273165831e-34	Up
HIVEP2-DT	ENSG00000232618	21.0653	-2.20445	0.179159	3.27850531068007e-35	5.40483851840384e-34	Down
IGKV1-33	ENSG00000242076	100.33	3.51134	0.291272	3.30455464873623e-35	5.44439258742629e-34	Up
FFAR4	ENSG00000186188	180.099	-2.36152	0.191951	3.54009578508024e-35	5.82882935359356e-34	Down
LRRC36	ENSG00000159708	288.694	-2.89292	0.235012	3.60109250817961e-35	5.92557646032091e-34	Down
NEXN	ENSG00000162614	638.279	-1.53564	0.124709	3.68135850226673e-35	6.05389116186421e-34	Down
ABHD5	ENSG00000011198	1528.88	-0.870196	0.0705355	3.74745455421324e-35	6.15875895576348e-34	NS
NKPD1	ENSG00000179846	23.2233	2.53245	0.208674	3.7534757515911e-35	6.16482779150905e-34	Up
MRAS	ENSG00000158186	1104.92	-1.12639	0.0913686	3.798092117243e-35	6.2342397331758e-34	Down
LINC01705	ENSG00000232679	37.252	3.48539	0.288489	3.80937078330764e-35	6.24887861579015e-34	Up
LINC01012	ENSG00000281706	64.9991	1.92616	0.157797	3.97480922171148e-35	6.5162259414262e-34	Up
ALOX5AP	ENSG00000132965	2503.37	-1.92967	0.156961	4.00732847222554e-35	6.56547206872794e-34	Down
LINC01285	ENSG00000203650	94.8834	2.90705	0.240553	4.07027782675251e-35	6.66448211138525e-34	Up
RNFT2	ENSG00000135119	300.239	2.19203	0.180391	4.34274953681806e-35	7.10621982304048e-34	Up
CXCL2	ENSG00000081041	2418.48	-2.39255	0.194768	4.36486918796517e-35	7.13800349725546e-34	Down
DNMT3B	ENSG00000088305	311.334	2.02508	0.166205	4.42560156583423e-35	7.23285352203871e-34	Up
C2CD4D-AS1	ENSG00000234614	221.838	1.9098	0.156828	4.72045232657448e-35	7.70997506467525e-34	Up
DUOX1	ENSG00000137857	2931.46	-2.54653	0.207446	4.84449023340866e-35	7.9028172162494e-34	Down
FGFR4	ENSG00000160867	989.495	-2.4435	0.199036	4.84428749116456e-35	7.9028172162494e-34	Down
LHX2	ENSG00000106689	23.5186	4.76636	0.387774	4.91321271527755e-35	8.00998890700052e-34	Up
GAREM2	ENSG00000157833	387.732	1.91897	0.157665	5.3964910175854e-35	8.79246130348252e-34	Up
TRIM54	ENSG00000138100	105.578	3.64134	0.302876	5.58033435704197e-35	9.08640420892025e-34	Up
PPFIA4	ENSG00000143847	244.273	2.39422	0.197713	5.61473809667e-35	9.13680429301997e-34	Up
PRXL2C	ENSG00000158122	826.755	-0.959881	0.0780024	5.64259376396076e-35	9.17649339647574e-34	NS
P4HB	ENSG00000185624	39518.4	1.05213	0.0857466	5.69530845662793e-35	9.25653693662867e-34	Up
LINC03044	ENSG00000253395	16.8556	2.74947	0.226379	5.8340634605594e-35	9.4762370663663e-34	Up
CRYGN	ENSG00000127377	49.2555	3.21817	0.266205	5.84412655914411e-35	9.48676240220107e-34	Up
CHPF2	ENSG00000033100	4060.9	0.973293	0.0791582	6.17169086742374e-35	1.00123582969308e-33	NS
TNS2	ENSG00000111077	3954.11	-1.40619	0.114595	6.24515134779514e-35	1.01253292764375e-33	Down
WDR46	ENSG00000227057	2437.97	0.848545	0.0690683	6.43590440922206e-35	1.04282132887738e-33	NS
PID1	ENSG00000153823	915.863	-1.93258	0.157728	6.47230322816254e-35	1.04807767748521e-33	Down
FBP1	ENSG00000165140	2953.6	-1.67562	0.136683	6.52915527869587e-35	1.05663762321976e-33	Down
PTH1R	ENSG00000160801	143.419	-1.90412	0.155316	6.55108806509431e-35	1.05953944784018e-33	Down
CYBRD1	ENSG00000071967	7813.79	-1.75328	0.143163	6.58395490718234e-35	1.06420506790329e-33	Down
CFP	ENSG00000126759	25.8714	-1.76133	0.143736	6.68231947805934e-35	1.07944533557718e-33	Down
GRTP1	ENSG00000139835	523.823	1.49677	0.122742	7.06230008574748e-35	1.14013083579421e-33	Up
SIRPD	ENSG00000125900	4.42117	-2.1685	0.177351	7.26912838933778e-35	1.17280586981174e-33	Down
BICDL1	ENSG00000135127	1022.62	1.93437	0.159323	7.56606559454571e-35	1.219970479179e-33	Up
B4GALT3	ENSG00000158850	2907.99	0.979053	0.0793168	7.65823216997126e-35	1.23408006653779e-33	NS
REM1	ENSG00000088320	51.3533	-1.62846	0.13292	7.84069869989858e-35	1.26271495607369e-33	Down
NTMT2	ENSG00000203740	8.83191	5.77562	0.594971	7.94994595643732e-35	1.27953051150538e-33	Up
HAS1	ENSG00000105509	75.9045	-3.33156	0.271964	8.00304328376617e-35	1.28729388809838e-33	Down
PYCR3	ENSG00000104524	1060.89	1.37545	0.11271	8.35749518917368e-35	1.34349145493966e-33	Up
ATAD3B	ENSG00000160072	1245.13	1.47208	0.120823	8.77734331873087e-35	1.4101270734631e-33	Up
CRYAB	ENSG00000109846	644.581	-1.95269	0.15968	9.09163352837805e-35	1.45973371314334e-33	Down
FOXB1	ENSG00000171956	52.8419	4.69665	0.370748	9.25453732600934e-35	1.48498866814196e-33	Up
BRI3BP	ENSG00000184992	1367.84	1.1937	0.0977468	9.53374772421438e-35	1.52886435339976e-33	Up
TEX11	ENSG00000120498	13.648	3.49096	0.280402	9.67370072723055e-35	1.55036864681692e-33	Up
GLRA3	ENSG00000145451	88.1233	4.02668	0.327352	9.85057043908439e-35	1.5777598484283e-33	Up
EP300-AS1	ENSG00000231993	32.8188	-1.74635	0.142968	1.0145935232599e-34	1.62408573892559e-33	Down
ENSG00000273443	ENSG00000273443	11.7338	4.14769	0.348311	1.02064195051349e-34	1.63278043998762e-33	Up
TMEM156	ENSG00000121895	311.344	2.4629	0.203611	1.02786453557024e-34	1.64334187462304e-33	Up
LOXHD1	ENSG00000167210	30.8529	-2.16707	0.177447	1.06135208727286e-34	1.69585744493883e-33	Down
KDELR2	ENSG00000136240	16405	0.983691	0.0792331	1.08564064189668e-34	1.73362012272959e-33	NS
CPNE4	ENSG00000196353	175.042	2.71469	0.225698	1.08743028135927e-34	1.73543123142061e-33	Up
NSF	ENSG00000073969	2755.92	0.81569	0.0665897	1.09373682464647e-34	1.7444443475506e-33	NS
DSP	ENSG00000096696	16543.5	2.20327	0.1762	1.09478674634911e-34	1.74506766383738e-33	Up
PABIR1	ENSG00000187866	978.704	-0.671	0.0547061	1.1592694645326e-34	1.8467399725009e-33	NS
IGHV1-24	ENSG00000211950	1762.95	3.38386	0.266154	1.17236715222539e-34	1.86648182335054e-33	Up
ENSG00000272783	ENSG00000272783	8.04312	-2.0165	0.165239	1.23207610316369e-34	1.96036339587511e-33	Down
COL5A1	ENSG00000130635	14260.8	2.00894	0.163234	1.28783211271223e-34	2.04784642739753e-33	Up
CLDN12	ENSG00000157224	3242.06	1.19601	0.097957	1.28966185636333e-34	2.04952504856396e-33	Up
PDLIM1	ENSG00000107438	7259.73	-1.07959	0.0882775	1.29229777272963e-34	2.0524820534367e-33	Down
NPC1L1	ENSG00000015520	169.443	4.37512	0.335523	1.32892197854568e-34	2.1093847904062e-33	Up
ENSG00000286320	ENSG00000286320	30.822	-2.2324	0.183181	1.4054970068106e-34	2.22959489228983e-33	Down
C19orf48P	ENSG00000167747	1940.13	1.42419	0.11647	1.41530284373749e-34	2.24380587370023e-33	Up
SH3BGRL	ENSG00000131171	5290.07	-0.968135	0.0792861	1.44626570313568e-34	2.2915218884632e-33	NS
LINC00973	ENSG00000240476	73.8308	6.12488	0.519239	1.45054918892048e-34	2.29693423001547e-33	Up
H2AC11	ENSG00000196787	98.5621	3.3092	0.249031	1.46518816579214e-34	2.31872814569711e-33	Up
ENSG00000260710	ENSG00000260710	12.8399	6.13598	0.607436	1.47149731126558e-34	2.32732155394669e-33	Up
TSPYL1	ENSG00000189241	3148.29	-0.819153	0.0669887	1.61218800947019e-34	2.54831580529748e-33	NS
CCDC69	ENSG00000198624	2553.1	-1.49702	0.122869	1.61416354147856e-34	2.54991610526172e-33	Down
PTPRD-AS1	ENSG00000225706	23.6039	-2.19231	0.180041	1.6251375014485e-34	2.56572095935303e-33	Down
DNASE2B	ENSG00000137976	47.5372	-2.8678	0.235439	1.64787666536745e-34	2.60007047629729e-33	Down
LINC00858	ENSG00000229404	72.2482	5.12293	0.433472	1.68206585533271e-34	2.65243451970153e-33	Up
NLRP3P1	ENSG00000277883	11.4135	4.93986	0.444691	1.74892627533048e-34	2.75622452771724e-33	Up
MYO1C	ENSG00000197879	11383.1	-0.963314	0.07899	1.77702694721737e-34	2.79884386998971e-33	NS
ENSG00000280206	ENSG00000280206	285.521	1.33353	0.109784	1.87332053017705e-34	2.9487535289517e-33	Up
RIPOR1	ENSG00000039523	2024.72	-1.21361	0.0995339	1.91310672041771e-34	3.00959082173376e-33	Down
LINC02898	ENSG00000205086	27.1814	-2.88308	0.236928	1.92013738156965e-34	3.0188573227101e-33	Down
FRY	ENSG00000073910	1757.73	-1.48217	0.12174	1.92248258946355e-34	3.02075068478558e-33	Down
FLVCR1	ENSG00000162769	1102.82	1.24069	0.102108	1.94802625458053e-34	3.05907135920962e-33	Up
H3C12	ENSG00000197153	9.27788	6.41894	0.498641	1.97548725626934e-34	3.10035569632407e-33	Up
PIAS1	ENSG00000033800	1610.62	-0.791826	0.0648663	2.10916856330745e-34	3.30819590533934e-33	NS
SLC11A1	ENSG00000018280	1928.6	-1.80966	0.14888	2.11560778996926e-34	3.31508824940175e-33	Down
GMNN	ENSG00000112312	833.935	1.34161	0.110639	2.11606705751963e-34	3.31508824940175e-33	Up
ENSG00000287560	ENSG00000287560	11.3173	5.49283	0.536916	2.23600778540963e-34	3.50091910860469e-33	Up
ESRP1	ENSG00000104413	5295.63	1.10482	0.0908562	2.26168044318863e-34	3.53902195117389e-33	Up
ENSG00000287625	ENSG00000287625	47.9925	1.7865	0.148245	2.33971299825223e-34	3.65896286720177e-33	Up
SERTM1	ENSG00000180440	114.705	-4.72927	0.387223	2.34659462499382e-34	3.66755839972469e-33	Down
DNAJA3	ENSG00000103423	2772.63	0.781843	0.0639599	2.41909563031016e-34	3.7786416464951e-33	NS
HOTAIR	ENSG00000228630	37.3273	7.01996	0.627124	2.52556454910045e-34	3.94262069587167e-33	Up
FGFBP2	ENSG00000137441	55.2686	-3.0682	0.252655	2.69509803581154e-34	4.20479761910114e-33	Down
CYP4A22-AS1	ENSG00000225506	14.1361	2.58654	0.216389	2.70516953721832e-34	4.21802524542946e-33	Up
ALB	ENSG00000163631	316.771	8.99972	0.432397	2.78415658126935e-34	4.33863034995217e-33	Up
NVL	ENSG00000143748	1128.33	0.762207	0.0626099	2.79268165500578e-34	4.3493552645843e-33	NS
HSD17B4	ENSG00000133835	5801.48	-0.966977	0.0795084	2.92554665280491e-34	4.55360218575325e-33	NS
KCNA4	ENSG00000182255	29.4971	-3.84987	0.316624	2.96396740110773e-34	4.61069335556571e-33	Down
ENSG00000206567	ENSG00000206567	188.084	1.30455	0.107696	2.97483504693898e-34	4.62488154449539e-33	Up
LINC01863	ENSG00000253959	9.25521	-3.22668	0.265906	3.06355049179338e-34	4.76000955520666e-33	Down
STK32A-AS1	ENSG00000250343	50.5282	3.1217	0.261537	3.41719683219977e-34	5.30637556183702e-33	Up
RNF186	ENSG00000178828	23.6601	5.10439	0.412722	3.47468457344073e-34	5.39248234269735e-33	Up
MGME1	ENSG00000125871	931.57	0.880183	0.0724745	3.5105660553559e-34	5.44497638439383e-33	NS
UCA1	ENSG00000214049	62.7703	5.36769	0.375572	3.55456070303778e-34	5.50998531461523e-33	Up
OR52K3P	ENSG00000225101	29.3127	-2.12329	0.175312	3.84354004654493e-34	5.95445092289781e-33	Down
DBF4B	ENSG00000161692	418.665	1.30372	0.107905	3.94532320083946e-34	6.10856006230559e-33	Up
ARRB1	ENSG00000137486	3283.69	-1.34525	0.111252	4.0372965658944e-34	6.24730940260784e-33	Down
GMFG	ENSG00000130755	1215.82	-1.47449	0.121797	4.35736072696504e-34	6.73863800275272e-33	Down
LINC00665	ENSG00000232677	1045.26	2.25564	0.18844	4.96508697452989e-34	7.67400132735863e-33	Up
ALDH3B2	ENSG00000132746	567.765	2.78858	0.234185	4.98287455210959e-34	7.69700038749438e-33	Up
ZMYND19	ENSG00000165724	842.554	0.995805	0.0822725	4.98844748159387e-34	7.70111577391716e-33	NS
PARS2	ENSG00000162396	307.642	0.926715	0.0765095	5.11246951397195e-34	7.88798035267607e-33	NS
TMEM45B	ENSG00000151715	2584.9	1.78615	0.148149	5.21888142750174e-34	8.04747260771905e-33	Up
ENO1	ENSG00000074800	83319.2	1.17304	0.0971622	5.29508970535864e-34	8.16023254010916e-33	Up
PRB3	ENSG00000197870	24.8431	4.49094	0.267226	5.34763448175795e-34	8.23641480738938e-33	Up
CREB3L4	ENSG00000143578	1022.21	1.39761	0.116001	5.3792246457643e-34	8.28025300704974e-33	Up
PDGFB	ENSG00000100311	1262.48	-1.49103	0.123266	5.60122771635323e-34	8.61697298188078e-33	Down
ENSG00000285928	ENSG00000285928	31.5915	-1.40994	0.116625	5.62895182900939e-34	8.65459515823767e-33	Down
IGKV3-15	ENSG00000244437	3922.68	2.79683	0.23396	5.79842021568558e-34	8.90998105806683e-33	Up
PLEKHO2	ENSG00000241839	2407.1	-1.16969	0.0966394	5.82097818167361e-34	8.93945582006905e-33	Down
MRC1	ENSG00000260314	6142.85	-2.26778	0.18861	6.06282756581935e-34	9.30547377580482e-33	Down
IGKJ4	ENSG00000211594	26.2921	3.09306	0.261471	6.10408138755443e-34	9.3633637784989e-33	Up
TPSP2	ENSG00000260284	16.1966	8.13717	0.916273	6.47697692311225e-34	9.929614419011e-33	Up
ENSG00000287627	ENSG00000287627	104.931	7.45441	0.643508	6.63413739151981e-34	1.01646656005717e-32	Up
LMO7	ENSG00000136153	12285.3	-1.38288	0.114938	6.69917892525992e-34	1.02583841078763e-32	Down
MUC21	ENSG00000204544	4098.28	3.71161	0.314881	7.0149621735185e-34	1.07357305494842e-32	Up
ENSG00000287426	ENSG00000287426	22.3049	5.65137	0.501314	7.04727541155861e-34	1.07789522701575e-32	Up
SOX18	ENSG00000203883	364.608	-1.6364	0.135581	7.16487720007522e-34	1.09524993504152e-32	Down
ENSG00000271857	ENSG00000271857	21.1156	2.2563	0.189505	7.4146328469334e-34	1.13277449079866e-32	Up
LINC01983	ENSG00000223783	33.8865	3.71128	0.31363	7.4662872096795e-34	1.14000819010078e-32	Up
RADIL	ENSG00000157927	177.381	-2.23025	0.185135	8.19574088149608e-34	1.25066533474634e-32	Down
SLC25A13	ENSG00000004864	1664.04	1.05324	0.0872946	8.20884615566921e-34	1.25194361069987e-32	Up
HMGA2-AS1	ENSG00000197301	36.3425	3.59824	0.280676	8.7879296008233e-34	1.33948891255842e-32	Up
MTARC2	ENSG00000117791	912.444	-1.46855	0.12181	8.88652741487682e-34	1.35373820389113e-32	Down
PDE5A	ENSG00000138735	1095.38	-1.57111	0.13039	8.9025585333124e-34	1.35540045847026e-32	Down
AIM2	ENSG00000163568	476.683	2.81506	0.237875	9.0000513435657e-34	1.36945608834624e-32	Up
WWC2-AS2	ENSG00000251359	24.6387	-1.60312	0.133026	9.01558287013354e-34	1.37103143061261e-32	Down
STOM	ENSG00000148175	14237.1	-1.21811	0.101192	9.1667997997152e-34	1.39322727610367e-32	Down
MFAP3L	ENSG00000198948	238.623	-2.05341	0.170632	9.19820901287524e-34	1.39719897776755e-32	Down
ZSCAN2	ENSG00000176371	238.505	0.985242	0.0817225	9.53513555140368e-34	1.44754729850323e-32	NS
SLC16A9	ENSG00000165449	1184.3	3.15943	0.266191	9.93704731236016e-34	1.50769779164497e-32	Up
GPER1	ENSG00000164850	210.898	-2.19328	0.182337	1.00780684864793e-33	1.52821844930141e-32	Down
CRLF1	ENSG00000006016	5665.67	4.01737	0.338618	1.03684837380567e-33	1.57135647080017e-32	Up
PDIA2	ENSG00000185615	95.4294	4.68641	0.332309	1.06537629408941e-33	1.61366720608188e-32	Up
LINC01348	ENSG00000280587	99.1154	2.66133	0.224971	1.08346499105988e-33	1.64012687840488e-32	Up
DDX56	ENSG00000136271	3632.18	0.866899	0.0715324	1.09680552746139e-33	1.65937275114673e-32	NS
RTBDN	ENSG00000132026	21.1772	5.09645	0.422349	1.10282193893787e-33	1.66752219619184e-32	Up
SAP30L	ENSG00000164576	1496.08	-0.767179	0.063686	1.20437768834939e-33	1.8200401641974e-32	NS
CTXND1	ENSG00000259417	115.876	-3.09505	0.257431	1.21090067640773e-33	1.82885375405425e-32	Down
SEMA4B	ENSG00000185033	9024.8	1.57942	0.130219	1.21186269345426e-33	1.82926320820381e-32	Up
ENSG00000276668	ENSG00000276668	4.20887	-3.47175	0.289062	1.21343589934325e-33	1.8305942376645e-32	Down
ENSG00000285601	ENSG00000285601	39.8092	4.42956	0.349901	1.23612315655596e-33	1.8637583538141e-32	Up
SGK2	ENSG00000101049	158.846	2.60627	0.220084	1.24172862593627e-33	1.87114439956111e-32	Up
PUS1	ENSG00000177192	1020.46	1.16534	0.0970661	1.25243698646881e-33	1.88620714753972e-32	Up
PLXNB3-AS1	ENSG00000232725	28.658	2.25278	0.189399	1.2559172780981e-33	1.89037327202532e-32	Up
CSAG1	ENSG00000198930	160.061	7.16416	0.618601	1.25920482010116e-33	1.89424470551126e-32	Up
MOCS1	ENSG00000124615	673.691	-1.37051	0.113944	1.26837426864047e-33	1.90695497652045e-32	Down
TFAP2D	ENSG00000008197	58.5634	7.23438	0.621368	1.30496877813814e-33	1.9608600096473e-32	Up
LNCAROD	ENSG00000231131	26.9805	3.55996	0.285804	1.43003540992756e-33	2.14756764113682e-32	Up
PKD1-AS1	ENSG00000259933	23.0751	2.67507	0.226415	1.54615346307322e-33	2.32063260137906e-32	Up
DCST1-AS1	ENSG00000232093	54.5062	1.66847	0.139951	1.55251730770438e-33	2.32886392287711e-32	Up
KCNT2	ENSG00000162687	140.643	-2.4621	0.205323	1.59275803104413e-33	2.38787438448043e-32	Down
MFSD9	ENSG00000135953	974.84	0.90965	0.0756047	1.63565199582251e-33	2.45079356204848e-32	NS
CEP85	ENSG00000130695	993.511	1.03703	0.0864391	1.65453367264076e-33	2.4776828912238e-32	Up
BIK	ENSG00000100290	336.475	1.98038	0.166625	1.66194375135461e-33	2.48737268292056e-32	Up
NET1	ENSG00000173848	7685	1.34844	0.112274	1.68581583708223e-33	2.52167571201068e-32	Up
EDN1	ENSG00000078401	1525.58	-1.99641	0.167272	1.72671358954111e-33	2.5813929416539e-32	Down
CABLES2	ENSG00000149679	742.589	1.25682	0.105061	1.79825638081686e-33	2.68683047057038e-32	Up
ALG8	ENSG00000159063	1821.75	0.906991	0.07524	1.82171262086161e-33	2.72034198251168e-32	NS
ADCYAP1R1	ENSG00000078549	43.2247	-2.12849	0.177672	1.82919616669228e-33	2.72843930756872e-32	Down
FAM13C	ENSG00000148541	129.6	-1.71162	0.142768	1.8285486603885e-33	2.72843930756872e-32	Down
GREB1	ENSG00000196208	473.743	2.64761	0.224518	1.8455652393548e-33	2.75130547731744e-32	Up
NME4	ENSG00000103202	3996.03	1.38569	0.115681	1.85970938267277e-33	2.7708309294116e-32	Up
ACKR4	ENSG00000129048	85.7792	-2.35175	0.196388	1.88884898905162e-33	2.81266399517046e-32	Down
ENSG00000288543	ENSG00000288543	11.2248	-2.31976	0.193978	1.89417318618916e-33	2.81900670475234e-32	Down
STARD9	ENSG00000159433	575.86	-1.70962	0.142669	1.90715191654529e-33	2.83672776081198e-32	Down
LINC02154	ENSG00000235385	59.9063	-3.34304	0.278848	1.93681374388176e-33	2.87922968461614e-32	Down
KCTD13	ENSG00000174943	943.761	0.979073	0.0815852	1.9741392822722e-33	2.93307023779118e-32	NS
SPOCK1	ENSG00000152377	703.762	3.09392	0.262372	2.03021482094749e-33	3.01469251819438e-32	Up
ENSG00000253227	ENSG00000253227	26.9444	4.86044	0.41579	2.03815251214543e-33	3.02478284257636e-32	Up
MYO1B	ENSG00000128641	7916.31	-0.955355	0.0797954	2.05036202009703e-33	3.04119803048118e-32	NS
SLC12A9-AS1	ENSG00000236305	19.4336	2.15384	0.18125	2.10263657453487e-33	3.11698801497118e-32	Up
PADI4	ENSG00000159339	19.7019	-2.53138	0.211472	2.11199354492384e-33	3.12910694434267e-32	Down
ARTN	ENSG00000117407	106.103	2.68829	0.218521	2.21794517988821e-33	3.28424589388816e-32	Up
ZNF107	ENSG00000196247	712.257	1.29626	0.108614	2.35246034350453e-33	3.48148351339441e-32	Up
IGHG3	ENSG00000211897	39968.8	2.79189	0.237408	2.38645751236021e-33	3.52982397191335e-32	Up
PTGIR	ENSG00000160013	262.376	-1.35671	0.11323	2.40516427580576e-33	3.55550694395496e-32	Down
AGR2	ENSG00000106541	27137.4	2.46585	0.209181	2.44814841724015e-33	3.61702999413227e-32	Up
ENSG00000266830	ENSG00000266830	20.5173	7.32188	0.74612	2.50759889174157e-33	3.70279912201616e-32	Up
LINC01395	ENSG00000281097	14.0629	5.17226	0.458274	2.57260716149186e-33	3.79667487222176e-32	Up
KPNA7	ENSG00000185467	172.128	2.20877	0.187187	2.58079648876987e-33	3.80663887669476e-32	Up
H2BC18	ENSG00000203814	133.271	2.84736	0.229085	2.70351537706511e-33	3.98542723402984e-32	Up
SNRPA1	ENSG00000131876	1356.76	0.954627	0.079663	2.80739563115072e-33	4.13626080858912e-32	NS
ENSG00000215154	ENSG00000215154	76.733	1.04733	0.0876416	2.84036746930076e-33	4.18251218671896e-32	Up
TTC28	ENSG00000100154	1234.49	-1.24736	0.104249	2.96303479625607e-33	4.36071758008203e-32	Down
CBY2	ENSG00000174015	25.6333	5.02636	0.426901	2.98509812857845e-33	4.39074766956906e-32	Up
IL23A	ENSG00000110944	124.796	2.11801	0.179421	3.07409843568584e-33	4.51914659540357e-32	Up
SOSTDC1	ENSG00000171243	283.048	-3.69542	0.30895	3.13274278067442e-33	4.60280232303751e-32	Down
FCRL5	ENSG00000143297	663.837	2.53086	0.215078	3.15886793765476e-33	4.63861272974749e-32	Up
IGFBP3	ENSG00000146674	15313.2	2.13868	0.181246	3.19774515573897e-33	4.69309871082843e-32	Up
HOXA5	ENSG00000106004	294.026	-1.60679	0.134549	3.21002156760336e-33	4.70850587389842e-32	Down
KRT83	ENSG00000170523	24.1946	5.60823	0.45076	3.27292947442406e-33	4.7981218585189e-32	Up
C12orf42	ENSG00000179088	26.5151	2.95552	0.251063	3.30628539712423e-33	4.84433935662762e-32	Up
SPTAN1	ENSG00000197694	13098.1	-0.847475	0.0712969	3.43503281661897e-33	5.03019517991172e-32	NS
MSTO2P	ENSG00000203761	155.748	1.40537	0.118187	3.46699174879668e-33	5.07418869768606e-32	Up
ITPR2-AS1	ENSG00000256234	14.9765	-2.93208	0.245814	3.50510330180371e-33	5.12713342643951e-32	Down
RCC2	ENSG00000179051	5974.07	0.941131	0.0786558	3.58626543752384e-33	5.2429576876798e-32	NS
TMEM62	ENSG00000137842	1542.49	1.06068	0.0888685	3.67892923792615e-33	5.37545974080203e-32	Up
MTX2	ENSG00000128654	1746.84	0.819638	0.0685349	3.68733880992899e-33	5.38477563881301e-32	NS
PTPRQ	ENSG00000139304	66.6047	-3.54368	0.296804	3.81688164986173e-33	5.57087974430756e-32	Down
MAP3K5-AS2	ENSG00000286646	94.6416	-2.16303	0.181504	3.87296451996165e-33	5.64962031022064e-32	Down
F2RL3	ENSG00000127533	340.617	-1.87918	0.157637	3.92928813387673e-33	5.72862514496257e-32	Down
UTRN	ENSG00000152818	6226.32	-1.34728	0.113151	3.97413767170447e-33	5.79082383027229e-32	Down
PTGER4	ENSG00000171522	800.641	-1.57562	0.1321	3.99173486205859e-33	5.81326579801228e-32	Down
SLC7A7	ENSG00000155465	1973.87	-1.44357	0.120995	4.01257999987695e-33	5.84041055946906e-32	Down
H1-4	ENSG00000168298	39.1547	6.04559	0.299879	4.01904919336162e-33	5.84661244194737e-32	Up
DERL3	ENSG00000099958	410.188	2.14465	0.182083	4.10097109068373e-33	5.96251019203418e-32	Up
ENSG00000259203	ENSG00000259203	26.2762	6.4593	0.596333	4.10933317797202e-33	5.9713888704713e-32	Up
SVEP1	ENSG00000165124	1414.12	-2.05451	0.172571	4.13144957861869e-33	6.00023362827803e-32	Down
C1QTNF7	ENSG00000163145	246.499	-2.3812	0.199915	4.15950342886136e-33	6.037665174481e-32	Down
CCDC167	ENSG00000198937	738.103	1.38506	0.11632	4.17269720724522e-33	6.05349760323421e-32	Up
CCHCR1	ENSG00000204536	1323.11	1.16045	0.0974879	4.33159506582825e-33	6.28057562775842e-32	Up
ANXA3	ENSG00000138772	3357.62	-1.86094	0.15643	4.48874012660491e-33	6.50486500229839e-32	Down
MAGEA6	ENSG00000197172	322.083	8.02196	0.784069	4.60579199937285e-33	6.67083965948554e-32	Up
UTP14A	ENSG00000156697	1106.03	0.776268	0.0648902	5.27950601071978e-33	7.6424385532978e-32	NS
NDRG4	ENSG00000103034	558.27	-2.02972	0.170699	5.33371528205889e-33	7.71669102774815e-32	Down
TCAM1P	ENSG00000240280	60.5934	4.45368	0.384655	5.47923964707805e-33	7.92290272507037e-32	Up
PIAS3	ENSG00000131788	2350.44	1.01928	0.0856122	5.52546902102465e-33	7.98538852623628e-32	Up
BSG-AS1	ENSG00000267751	41.2987	2.01983	0.171509	5.58583030142665e-33	8.06821838846547e-32	Up
NSUN2	ENSG00000037474	4011.32	1.01121	0.0844125	5.60066478687514e-33	8.08523450912248e-32	Up
SHROOM4	ENSG00000158352	1405.38	-1.72095	0.144771	5.84261786289634e-33	8.42992645983889e-32	Down
SLC25A48	ENSG00000145832	17.1621	4.30048	0.36326	6.24014541401078e-33	8.99858877894061e-32	Up
TAF1D	ENSG00000166012	2391.61	0.983085	0.0823815	6.50712435838621e-33	9.37847711010524e-32	NS
DTYMK	ENSG00000168393	1427.32	1.26852	0.106929	6.52408557300222e-33	9.3978068351908e-32	Up
CRY2	ENSG00000121671	2451.26	-1.16363	0.0977813	6.57120278301893e-33	9.46053098875525e-32	Down
PDXDC1	ENSG00000179889	7648.99	0.88909	0.0746532	6.80112889501659e-33	9.78623307741626e-32	NS
GHR	ENSG00000112964	145.859	-2.00159	0.168603	6.93926085049041e-33	9.97956927091711e-32	Down
BAIAP2L1	ENSG00000006453	3190.62	1.22235	0.10306	6.98698865668171e-33	1.00427530767809e-31	Up
LINC03052	ENSG00000272913	127.532	1.26764	0.106977	7.21105590625507e-33	1.03591924131313e-31	Up
CENPM	ENSG00000100162	369.779	1.7124	0.145295	7.3171844698686e-33	1.05059531466508e-31	Up
TIMP1	ENSG00000102265	21312.1	1.50612	0.127546	7.38356950439156e-33	1.05955222871692e-31	Up
IGHV3-33	ENSG00000211955	1508.55	2.87993	0.247141	7.46863947400026e-33	1.07117929964047e-31	Up
ASAH2B	ENSG00000204147	221.961	1.04656	0.0880777	7.5376042690268e-33	1.08048516852601e-31	Up
METTL1	ENSG00000037897	838.453	1.35096	0.114237	7.7770378816109e-33	1.11420376057105e-31	Up
INSL3	ENSG00000248099	18.8981	2.06311	0.176054	8.62001947519647e-33	1.23430846741645e-31	Up
ENSG00000261888	ENSG00000261888	82.3651	-1.75417	0.147908	8.62683429397007e-33	1.23461656630893e-31	Down
PROS1	ENSG00000184500	2470.03	-1.50311	0.126856	8.81676139317898e-33	1.26111601645493e-31	Down
ENSG00000260398	ENSG00000260398	17.2345	-2.26589	0.191385	8.83470101836498e-33	1.26299969850017e-31	Down
RPL13AP17	ENSG00000231322	128.531	-3.90225	0.328903	1.08040707262264e-32	1.54370521612289e-31	Down
LRRC37A9P	ENSG00000271013	10.0044	3.88858	0.34061	1.11410295043186e-32	1.59099189404714e-31	Up
ICA1	ENSG00000003147	1994.4	1.14838	0.0970076	1.16840029276108e-32	1.66763159844433e-31	Up
KCNIP1	ENSG00000182132	22.7056	-2.10167	0.177713	1.1846400019006e-32	1.68989917512502e-31	Down
UCHL1	ENSG00000154277	3088.98	3.40539	0.294357	1.1899073689087e-32	1.69649905757817e-31	Up
FBXL19	ENSG00000099364	1051.88	1.15023	0.0972841	1.2122110671423e-32	1.727368149282e-31	Up
ADGRL4	ENSG00000162618	897.95	-1.27773	0.10788	1.22047231198887e-32	1.73820467628926e-31	Down
TTYH1	ENSG00000167614	41.2759	2.4347	0.208761	1.22649143922046e-32	1.74583802929037e-31	Up
DDX11	ENSG00000013573	1153.4	1.45477	0.12357	1.27828297647885e-32	1.81858248711736e-31	Up
IL17C	ENSG00000124391	28.4152	4.22359	0.329996	1.29423411222602e-32	1.84028691489238e-31	Up
LINC00629	ENSG00000227060	11.4994	3.65365	0.311492	1.3254718885621e-32	1.88369263132422e-31	Up
APBB1	ENSG00000166313	1117.89	-1.37284	0.116013	1.33236361571004e-32	1.89247098119845e-31	Down
PRICKLE2	ENSG00000163637	731.237	-1.36282	0.115147	1.34472887824181e-32	1.90901028312762e-31	Down
ENSG00000273821	ENSG00000273821	20.495	2.01434	0.172305	1.38716741046779e-32	1.96820173416641e-31	Up
ITPRID2	ENSG00000138434	6171.58	-1.14235	0.0965613	1.44627749834498e-32	2.05097177537128e-31	Down
GABRA3	ENSG00000011677	112.521	5.94726	0.518266	1.48006318359106e-32	2.09775978847735e-31	Up
INTS7	ENSG00000143493	1526.94	0.865726	0.0731618	1.508111518193e-32	2.13637028120267e-31	NS
GMDS	ENSG00000112699	1417.71	1.45951	0.124125	1.5647995948458e-32	2.21548845310895e-31	Up
IGKC	ENSG00000211592	247934	2.59613	0.223416	1.56776207266489e-32	2.21849645301313e-31	Up
EXD1	ENSG00000178997	7.80753	-2.4114	0.204566	1.60777916010366e-32	2.27390817536883e-31	Down
TNS3	ENSG00000136205	8163.8	-1.09538	0.0928843	1.65248050332639e-32	2.33588221068177e-31	Down
HDHD3	ENSG00000119431	1345.57	1.17903	0.100014	1.68804600979142e-32	2.38488293251002e-31	Up
SCN7A	ENSG00000136546	1141.78	-2.32935	0.19754	1.70362234089742e-32	2.40560560520534e-31	Down
LINC02009	ENSG00000283646	154.175	3.221	0.26567	1.74414684642408e-32	2.46151556001727e-31	Up
PACSIN1	ENSG00000124507	115.318	2.42832	0.209518	1.74740736147346e-32	2.46480326597609e-31	Up
KCNAB1	ENSG00000169282	170.505	-1.59184	0.134901	1.82603363959834e-32	2.57433794685866e-31	Down
ENSG00000254367	ENSG00000254367	23.6705	3.79215	0.328654	1.88270719568482e-32	2.65282361431353e-31	Up
AKR7L	ENSG00000211454	67.7734	2.95923	0.255599	1.89852301781577e-32	2.67368592657927e-31	Up
ENSG00000260289	ENSG00000260289	27.3004	5.46002	0.489112	1.92031151553938e-32	2.70293289130359e-31	Up
LINC01518	ENSG00000233515	26.4808	5.65426	0.489187	2.03802278727918e-32	2.86709305611071e-31	Up
TDRD5	ENSG00000162782	157.526	3.62067	0.314399	2.11444313641986e-32	2.97302158682168e-31	Up
SASS6	ENSG00000156876	296.772	1.21212	0.103102	2.17303415095174e-32	3.05378196287677e-31	Up
ENSG00000249001	ENSG00000249001	29.9604	3.57746	0.30806	2.22020222102021e-32	3.11841241399104e-31	Up
CCT5	ENSG00000150753	8873.68	1.22856	0.104193	2.29686563551911e-32	3.22438041177115e-31	Up
PRDX4	ENSG00000123131	5610.31	1.38398	0.117858	2.32983009537708e-32	3.268923243519e-31	Up
MT1M	ENSG00000205364	245.527	-2.76028	0.234531	2.34742983800559e-32	3.29187247833877e-31	Down
ROR1	ENSG00000185483	561.56	-1.79155	0.152257	2.41648880148242e-32	3.38692204912909e-31	Down
FPR1	ENSG00000171051	839.309	-1.92084	0.163343	2.46906264253127e-32	3.45877791130465e-31	Down
BNIP3P11	ENSG00000271550	53.7646	2.11233	0.18179	2.52812798564316e-32	3.53964656519768e-31	Up
ANKRD36BP2	ENSG00000230006	325.405	2.7836	0.240791	2.57181760922591e-32	3.59891347895694e-31	Up
SMIM24	ENSG00000095932	93.1698	4.19463	0.334507	2.67512283817603e-32	3.7414977423956e-31	Up
SIX1	ENSG00000126778	1235.39	2.3443	0.20184	2.67752210943805e-32	3.74287620747e-31	Up
SMIM45	ENSG00000205704	9.68821	3.85953	0.336979	2.68706993958278e-32	3.75424082957223e-31	Up
SMPDL3B	ENSG00000130768	1782.11	1.79435	0.153841	2.74255652220816e-32	3.82974295791051e-31	Up
TMEM145	ENSG00000167619	59.097	2.88186	0.24917	2.76109270599088e-32	3.85359464859328e-31	Up
NOL10	ENSG00000115761	1182.45	0.715105	0.0605678	2.76448331517661e-32	3.85629400698715e-31	NS
ARHGAP18	ENSG00000146376	2779.47	-1.13501	0.0964366	3.01193505418213e-32	4.19926237464592e-31	Down
CHILL1	ENSG00000253616	35.8197	2.23556	0.192433	3.14252262106896e-32	4.37902257449588e-31	Up
CPSF3	ENSG00000119203	2125.02	0.777227	0.0659042	3.19921237517746e-32	4.45567316387157e-31	NS
LINC00525	ENSG00000146666	16.7354	3.38369	0.292361	3.42388518907863e-32	4.76607698559652e-31	Up
INKA1	ENSG00000185614	90.0479	-1.47728	0.1257	3.44132564681143e-32	4.78783698502256e-31	Down
SMOC1	ENSG00000198732	1027.85	3.77251	0.32835	3.44436091471349e-32	4.78954304506063e-31	Up
SPRR1B	ENSG00000169469	238.563	6.00898	0.471215	3.46525927101937e-32	4.8160737249086e-31	Up
BYSL	ENSG00000112578	1167.52	1.2099	0.103246	3.5774533345109e-32	4.96939425417159e-31	Up
MTHFD2	ENSG00000065911	2900.82	1.48104	0.126672	3.63201825392613e-32	5.04254406350016e-31	Up
LINC02997	ENSG00000249364	62.2622	-2.76776	0.235949	3.6453913958146e-32	5.0584582073159e-31	Down
ANGPTL5	ENSG00000187151	11.2957	-2.44734	0.208667	3.73210887903661e-32	5.1760772488933e-31	Down
SERPING1	ENSG00000149131	16214.3	-1.38308	0.118566	3.84529475057468e-32	5.33026302702698e-31	Down
SLC6A13	ENSG00000010379	21.0733	-2.63187	0.224484	3.8697550499533e-32	5.36136236015508e-31	Down
KLHL17	ENSG00000187961	426.324	1.41777	0.121121	4.00606093582344e-32	5.54730488163501e-31	Up
GFUS	ENSG00000104522	5127.08	1.36554	0.116769	4.14847330999926e-32	5.74150440959437e-31	Up
NEBL	ENSG00000078114	3546.39	-1.60685	0.13702	4.24781486894076e-32	5.87592196813351e-31	Down
DUS4L-BCAP29	ENSG00000288558	279.321	-1.00566	0.0855834	4.32479339208391e-32	5.97928093205293e-31	Down
HDGF	ENSG00000143321	17799.3	1.00668	0.085337	4.42966744872778e-32	6.12107909042362e-31	Up
SLC39A13-AS1	ENSG00000255197	274.809	-1.54232	0.131544	4.47187636142546e-32	6.17618145775172e-31	Down
GCLC-AS1	ENSG00000249379	24.8353	3.9764	0.311429	4.76618833063074e-32	6.5792284797591e-31	Up
GSDMB	ENSG00000073605	1230.84	1.71086	0.14718	4.78498164949724e-32	6.60172872079672e-31	Up
SERPINB5	ENSG00000206075	720.387	4.3431	0.381502	4.86898971325604e-32	6.7141339400087e-31	Up
FRMD4B	ENSG00000114541	1675.75	-1.10612	0.0942626	5.07454458366251e-32	6.9939428629385e-31	Down
NFS1	ENSG00000244005	858.909	0.706291	0.0599625	5.12133593426475e-32	7.05476015585814e-31	NS
GPR37	ENSG00000170775	329.459	2.6825	0.233176	5.25983719926701e-32	7.24178105500746e-31	Up
PAQR4	ENSG00000162073	377.127	1.44201	0.123627	5.31643776737021e-32	7.31590469484894e-31	Up
DDX55	ENSG00000111364	951.961	0.861549	0.0734128	5.36525783562056e-32	7.37925020550077e-31	NS
SMUG1	ENSG00000123415	1505.11	1.00947	0.0859383	5.37834312576171e-32	7.39340667692975e-31	Up
LINC03129	ENSG00000236529	39.0816	2.07258	0.179195	5.40542301746773e-32	7.4267763264388e-31	Up
GORASP2	ENSG00000115806	7051.4	0.792415	0.0675129	5.41940945927476e-32	7.44213095662648e-31	NS
CEACAM7	ENSG00000007306	131.073	5.32554	0.304268	5.46417994366871e-32	7.49972152351337e-31	Up
PAQR5-DT	ENSG00000261634	40.3288	-2.65456	0.227004	5.4936744820745e-32	7.53629666255982e-31	Down
DAB2IP	ENSG00000136848	3317.4	-1.08378	0.0924675	5.60649208496179e-32	7.68707842783264e-31	Down
IGKV4-1	ENSG00000211598	11950.5	2.79529	0.243403	5.87062275783194e-32	8.04506253293781e-31	Up
SELPLG	ENSG00000110876	2075.64	-1.45286	0.124256	5.8930715047961e-32	8.07164827527064e-31	Down
IL11	ENSG00000095752	76.6003	2.66677	0.231211	5.97786833991474e-32	8.1835595743321e-31	Up
LINC02757	ENSG00000255363	4.04919	-2.12397	0.182004	6.07147387514032e-32	8.30740787174238e-31	Down
FGF10	ENSG00000070193	66.3608	-2.9557	0.252868	6.1168766970916e-32	8.36520802852258e-31	Down
FOSB	ENSG00000125740	8530.45	-3.25951	0.278665	6.22474490067487e-32	8.50832968457758e-31	Down
CDADC1	ENSG00000102543	308.43	-0.639615	0.0544832	6.53739011392418e-32	8.93105988938372e-31	NS
ENSG00000285600	ENSG00000285600	6.10068	4.14426	0.397918	6.69263032229429e-32	9.13842601408271e-31	Up
ITPRID1	ENSG00000180347	186.401	4.51233	0.397821	6.76247329432587e-32	9.22903314126658e-31	Up
LPGAT1	ENSG00000123684	4923.15	1.09401	0.0937193	7.3255491602948e-32	9.99233588706672e-31	Up
ARHGEF19	ENSG00000142632	1425.8	1.51489	0.129801	7.45841507575117e-32	1.01630981752747e-30	Up
CDCA4	ENSG00000170779	694.151	1.40631	0.120583	7.4573231260875e-32	1.01630981752747e-30	Up
TMPO-AS1	ENSG00000257167	103.734	1.53407	0.132102	7.63329789523931e-32	1.03960491293393e-30	Up
TINAG	ENSG00000137251	50.8729	7.06183	0.611058	7.87360733954298e-32	1.07178214869789e-30	Up
CNGB1	ENSG00000070729	119.683	2.93857	0.256754	8.07249079347586e-32	1.09829016571463e-30	Up
TMEM171	ENSG00000157111	71.2548	2.84493	0.248172	8.248902702851e-32	1.12171519240207e-30	Up
DNAAF5	ENSG00000164818	2087.2	0.963205	0.082427	8.54333196982593e-32	1.16115635129934e-30	NS
LINC02473	ENSG00000261121	6.74171	4.86635	0.497832	9.0660364476619e-32	1.23156685986812e-30	Up
POU6F2-AS2	ENSG00000233854	45.2993	7.07991	0.64246	9.12914260536625e-32	1.23950348522911e-30	Up
MANEAL	ENSG00000185090	376.67	1.74032	0.150525	9.34108374817494e-32	1.26762959157704e-30	Up
MRPL9	ENSG00000143436	1192.85	0.934855	0.0799025	9.55457505154271e-32	1.29593713660166e-30	NS
DENND5A	ENSG00000184014	3357.9	-0.759583	0.0649283	9.69127787104864e-32	1.31380580089034e-30	NS
ENSG00000240086	ENSG00000240086	36.8573	4.09021	0.358018	9.85164869237283e-32	1.33486310531864e-30	Up
ENSG00000279742	ENSG00000279742	19.5906	2.3951	0.207325	1.000538715433e-31	1.35500066648615e-30	Up
IMPDH1P8	ENSG00000224728	10.9978	2.68535	0.232335	1.0103153108486e-31	1.36754131748607e-30	Up
H1-0	ENSG00000189060	14360.2	1.1584	0.0986596	1.06206324211908e-31	1.43685162996141e-30	Up
ZWILCH	ENSG00000174442	582.791	1.07571	0.0923877	1.07570738082453e-31	1.4545673449801e-30	Up
CYRIA	ENSG00000197872	920.19	-1.3846	0.118817	1.11823951678186e-31	1.51130727137909e-30	Down
CRIM1	ENSG00000150938	4321.56	-1.33323	0.11443	1.12147153227355e-31	1.51490205553441e-30	Down
CRABP1	ENSG00000166426	40.8322	6.06364	0.424455	1.12829057032602e-31	1.52333611116531e-30	Up
NAA40	ENSG00000110583	1330.92	0.908413	0.077647	1.15776721291874e-31	1.56233663247892e-30	NS
ENSG00000242324	ENSG00000242324	4.72072	-2.19658	0.189027	1.16799691681738e-31	1.57533807283021e-30	Down
TMEM82	ENSG00000162460	19.0079	4.90006	0.428318	1.17169964605081e-31	1.57952748619354e-30	Up
STK32A	ENSG00000169302	1048.67	2.07697	0.179985	1.17788345921391e-31	1.5870555962416e-30	Up
SALL1	ENSG00000103449	78.5685	5.80627	0.48932	1.18985788463461e-31	1.60190468421734e-30	Up
ATAD3A	ENSG00000197785	1176.19	1.18017	0.101563	1.19011425965233e-31	1.60190468421734e-30	Up
AKR1C2	ENSG00000151632	14874.1	4.53187	0.401272	1.19415375974082e-31	1.6065251495375e-30	Up
KLF2	ENSG00000127528	1457.5	-1.75386	0.150776	1.23607834677595e-31	1.66208279884409e-30	Down
MTFR1	ENSG00000066855	1732.93	1.25441	0.108111	1.24873170622972e-31	1.67824470325574e-30	Up
SYNPO2	ENSG00000172403	1036.63	-1.77958	0.153016	1.27682090576386e-31	1.71512482501289e-30	Down
CHRNA2	ENSG00000120903	8.1755	-3.57229	0.307229	1.31291012861286e-31	1.76270834508895e-30	Down
CCDC50	ENSG00000152492	2688.85	-1.00762	0.0865665	1.35957814905326e-31	1.82443948678835e-30	Down
UNC93A	ENSG00000112494	16.9971	6.42486	0.635432	1.36519194433228e-31	1.83104467670423e-30	Up
SEPTIN10	ENSG00000186522	2949.79	-0.985865	0.0849054	1.381479258562e-31	1.85195163795886e-30	NS
SH3BP5	ENSG00000131370	456.709	-1.39391	0.119804	1.42373968803948e-31	1.90763825812415e-30	Down
MXD3	ENSG00000213347	322.857	1.48211	0.128234	1.48577956299333e-31	1.98975719321251e-30	Up
SLC16A14	ENSG00000163053	1620.67	2.86657	0.251541	1.52018240381744e-31	2.034800269134e-30	Up
PLAAT1	ENSG00000127252	74.0619	2.75836	0.241806	1.52682780125609e-31	2.04266260060921e-30	Up
ENSG00000279662	ENSG00000279662	206.183	-2.54649	0.219414	1.53253383643559e-31	2.04926090169034e-30	Down
IGLV3-21	ENSG00000211662	7156.41	2.79961	0.243555	1.54333268846663e-31	2.062659074197e-30	Up
MCTS1	ENSG00000232119	2096.33	0.730671	0.0626531	1.55177669554394e-31	2.07289807221097e-30	NS
BARD1	ENSG00000138376	643.026	1.1553	0.0995803	1.56077040706169e-31	2.08386068065382e-30	Up
LINC02104	ENSG00000271334	5.31952	-2.1303	0.18393	1.58985538838925e-31	2.12162355156219e-30	Down
LINC00624	ENSG00000278811	67.3778	2.566	0.224762	1.6021619683506e-31	2.13696928332748e-30	Up
CCAR1	ENSG00000060339	3236.32	0.638356	0.0546986	1.64965429795286e-31	2.19920680728097e-30	NS
R3HDM1	ENSG00000048991	1470.33	0.832448	0.0713555	1.69948342465108e-31	2.26449537750689e-30	NS
VSX1	ENSG00000100987	18.8987	3.88747	0.338978	1.71687245738274e-31	2.28651484817231e-30	Up
FAM86JP	ENSG00000171084	112.819	1.22983	0.106073	1.74818204953954e-31	2.32704212888934e-30	Up
GJA4	ENSG00000187513	467.039	-1.45019	0.124956	1.8039762214464e-31	2.40010424316658e-30	Down
SLC26A6	ENSG00000225697	913.353	1.35582	0.117268	1.80903611247956e-31	2.4056273286795e-30	Up
RACGAP1	ENSG00000161800	1593.37	1.47757	0.127292	1.86058558528744e-31	2.47293493755373e-30	Up
LINC02086	ENSG00000244649	42.9291	3.94034	0.3347	1.99550781525764e-31	2.65093150610945e-30	Up
C13orf46	ENSG00000283199	154.915	-2.69418	0.232515	2.03112156376225e-31	2.69688939429134e-30	Down
TM4SF5	ENSG00000142484	53.9704	8.57424	0.666018	2.14629152481748e-31	2.84838167474023e-30	Up
UBL3	ENSG00000122042	3829.77	-1.08099	0.0930938	2.18268338509327e-31	2.89522671862372e-30	Down
FANCG	ENSG00000221829	27.3909	1.66054	0.144434	2.2263115834608e-31	2.95161870223877e-30	Up
PRG4	ENSG00000116690	585.956	-1.49175	0.262351	2.24415155827644e-31	2.97378161446081e-30	Down
[truncated: 24,481 more rows]

## Sheet: Table S2
Table S2. Gene-level differential expression results from the paired analysis of TCGA-LUAD (58 tumour–normal pairs). The table reports log₂ fold changes, Benjamini–Hochberg adjusted P-values, and regulation status (upregulated, downregulated, or not significant) for all genes tested.
hgnc_symbol	ensembl_gene_id	baseMean	log2FoldChange	lfcSE	pvalue	padj	Regulation
SLC6A4	ENSG00000108576	3901.14	-7.7055	0.3373	4.003263866917e-181	9.81880528638732e-177	Down
FABP4	ENSG00000170323	3123.57	-5.87987	0.244359	5.28958310757609e-172	6.48688024397594e-168	Down
RTKN2	ENSG00000182010	5780.76	-4.48003	0.179668	1.27240440636787e-165	1.04027542916616e-161	Down
SERTM1	ENSG00000180440	357.934	-7.06244	0.31353	4.17949000029694e-161	2.56275878093208e-157	Down
AGER	ENSG00000204305	46068.8	-6.71764	0.334233	4.65453199204244e-150	2.2832341233765e-146	Down
SGCG	ENSG00000102683	114.924	-4.13298	0.176139	1.16884410691353e-140	4.77803990171138e-137	Down
FHL1	ENSG00000022267	7643.2	-3.57959	0.152104	6.08010514967268e-140	2.13038198580031e-136	Down
RGCC	ENSG00000102760	7040.01	-2.89202	0.120884	7.25644580127247e-139	2.22473557709762e-135	Down
ITLN2	ENSG00000158764	533.091	-7.5148	0.394649	9.15045185642772e-138	2.49370147425114e-134	Down
NCKAP5	ENSG00000176771	1333.26	-4.13669	0.187653	2.51338254031003e-131	6.1645733566184e-128	Down
STXBP6	ENSG00000168952	928.961	-4.04822	0.183605	3.13793224057294e-130	6.99673309677568e-127	Down
FAM83A	ENSG00000147689	3405.78	6.28598	0.33133	3.2483483368225e-127	6.63935330477046e-124	Up
JAM2	ENSG00000154721	1348.78	-2.44956	0.106238	9.39312956305612e-127	1.77219452917752e-123	Down
SPTBN1-AS2	ENSG00000238018	262.753	-3.83244	0.17408	1.27832318278553e-126	2.23953090744147e-123	Down
UPK3B	ENSG00000243566	3437.39	-6.01999	0.310346	2.99030845090445e-126	4.88955302502222e-123	Down
TAL1	ENSG00000162367	377.897	-2.85206	0.12552	2.41291120408948e-125	3.69884206891892e-122	Down
TEK	ENSG00000120156	2221.16	-3.13992	0.141998	5.36761961689116e-123	7.74421213785232e-120	Down
CD300LG	ENSG00000161649	399.295	-6.06367	0.31721	3.48851355492591e-121	4.75348733120377e-118	Down
BTNL9	ENSG00000165810	1352	-4.28496	0.206884	1.20811706599003e-119	1.55955196197566e-116	Down
ST8SIA6	ENSG00000148488	655.949	-3.96387	0.189634	2.79249612598215e-119	3.4245776240982e-116	Down
EDNRB	ENSG00000136160	3804.08	-3.55062	0.166038	3.17779274297496e-119	3.71151060033081e-116	Down
CAV1	ENSG00000105974	30872.7	-3.70374	0.174313	4.06975086826657e-119	4.53721725208973e-116	Down
WNT3A	ENSG00000154342	304.47	-5.46215	0.279586	2.36645747786958e-118	2.52356967650901e-115	Down
C10orf67-AS1	ENSG00000224215	49.1289	-5.73261	0.268896	2.15628476870468e-117	2.18920474958047e-114	Down
ADAMTS7P3	ENSG00000261143	260.75	-4.91748	0.245347	2.23142327800024e-117	2.18920474958047e-114	Down
GPM6A	ENSG00000150625	1309.76	-5.07988	0.259301	4.697607148746e-117	4.43146963604974e-114	Down
SPOCK2	ENSG00000107742	14184.7	-3.55601	0.168279	1.80437844463808e-116	1.63911074487549e-113	Down
PTPN21	ENSG00000070778	2133.73	-2.40137	0.109138	4.61630775975858e-116	4.04372072941424e-113	Down
KANK3	ENSG00000186994	553.483	-3.10647	0.144697	2.52848416487794e-115	2.1384872797228e-112	Down
EFCC1	ENSG00000114654	537.812	-3.08292	0.144764	9.24028646082131e-114	7.55455020081881e-111	Down
PYCR1	ENSG00000183010	1695.03	3.48809	0.166576	1.14899702059382e-112	9.09079029809824e-110	Up
CA4	ENSG00000167434	905.544	-5.9544	0.337282	1.81481744311153e-111	1.39100085709989e-108	Down
C10orf67	ENSG00000179133	133.246	-4.694	0.239484	9.93528298704866e-111	7.38432381282856e-108	Down
ARHGAP6	ENSG00000047648	505.965	-2.43645	0.114474	1.99307193352422e-109	1.43776692098672e-106	Down
CLEC3B	ENSG00000163815	1182.33	-4.36052	0.22331	3.21929580106878e-109	2.25599051750897e-106	Down
ACTN2	ENSG00000077522	106.618	-3.52	0.170749	9.7783940921845e-109	6.66207421941692e-106	Down
MYOC	ENSG00000034971	102.747	-5.29987	0.271203	1.10577050243965e-107	7.33006300360469e-105	Down
CCM2L	ENSG00000101331	198.939	-2.59793	0.123445	1.87321404466273e-107	1.20906107561692e-104	Down
GRK5	ENSG00000198873	2644.45	-2.65844	0.127524	2.41695922693353e-107	1.52001946048715e-104	Down
INMT	ENSG00000241644	5841.85	-3.80813	0.191997	5.39590940084224e-107	3.30863674686144e-104	Down
COL10A1	ENSG00000123500	1823.41	5.14189	0.278033	1.41430628811183e-106	8.46065617768752e-104	Up
EMP2	ENSG00000213853	28743.5	-2.86797	0.138263	2.65717843609194e-106	1.55172894052445e-103	Down
PRX	ENSG00000105227	2609.19	-3.63926	0.181916	3.77469125713555e-106	2.1530663363666e-103	Down
EPAS1	ENSG00000116016	53830.1	-2.69858	0.130463	8.13144256435907e-106	4.5327248130917e-103	Down
KL	ENSG00000133116	423.896	-3.10711	0.152881	1.11990064376017e-105	6.10395624211236e-103	Down
TNNC1	ENSG00000114854	1576.18	-4.60789	0.244848	4.72685319677955e-105	2.52033757298722e-102	Down
CLIC5	ENSG00000112782	8737.77	-4.35427	0.230451	1.00768205379244e-104	5.25859951773772e-102	Down
FENDRR	ENSG00000268388	1263.46	-4.23759	0.223333	1.3254050245593e-104	6.77254354945126e-102	Down
NPR1	ENSG00000169418	1816.3	-3.01714	0.149351	3.11812801635068e-104	1.56078216034761e-101	Down
ENTREP1	ENSG00000135063	2019.02	-3.47835	0.175971	1.13222938467449e-103	5.55403802358222e-101	Down
GPD1	ENSG00000167588	1524.59	-4.86505	0.270463	1.37852835652565e-103	6.62964019617736e-101	Down
PLAC9	ENSG00000189129	580.546	-2.81897	0.138386	1.83681901090379e-103	8.66378074623793e-101	Down
FAM107A	ENSG00000168309	5369.03	-4.50605	0.239763	3.57795860072249e-103	1.65578472830039e-100	Down
ANGPT4	ENSG00000101280	158.539	-4.29839	0.222979	3.72405303343452e-103	1.69147868057497e-100	Down
MMP11	ENSG00000099953	3344.23	5.23131	0.300735	7.6676488896047e-103	3.41935316936972e-100	Up
ARHGEF26	ENSG00000114790	2195.6	-2.95924	0.147303	1.91726533954789e-102	8.39727981840911e-100	Down
MGAT3	ENSG00000128268	1514.71	-3.93441	0.203967	2.5715491188314e-102	1.10653307434347e-99	Down
USHBP1	ENSG00000130307	233.543	-2.50061	0.121779	2.90480178073868e-102	1.2283805737272e-99	Down
KIF26B	ENSG00000162849	1202.2	3.30812	0.167877	9.01351161600887e-102	3.74702371874321e-99	Up
RAMP2	ENSG00000131477	1900.59	-2.87799	0.143004	2.50350707624994e-101	1.02339196765304e-98	Down
PTPRQ	ENSG00000139304	162.254	-4.87091	0.265313	9.32632973907463e-101	3.7499490083653e-98	Down
SPAAR	ENSG00000235387	129.02	-2.69787	0.133149	1.4273965247938e-100	5.64673460703509e-98	Down
GRIA1	ENSG00000155511	466.979	-4.78506	0.266835	3.10523756492176e-100	1.20892320245771e-97	Down
PECAM1	ENSG00000261371	21342	-2.15402	0.105451	5.60164019856034e-100	2.14674108047015e-97	Down
SFXN1	ENSG00000164466	1316.31	1.55065	0.0745753	7.62306113054785e-100	2.87647415921457e-97	Up
LIMS2	ENSG00000072163	2424.07	-2.89269	0.14551	1.92559737689918e-99	7.15592831260701e-97	Down
WWC2	ENSG00000151718	3569.51	-2.32073	0.114396	1.99949664890194e-99	7.31964989665937e-97	Down
GPIHBP1	ENSG00000277494	1090.65	-4.18082	0.224465	3.07542455390088e-99	1.10927850049304e-96	Down
STX11	ENSG00000135604	1813.86	-3.08412	0.156678	3.48826900336441e-99	1.23995324413796e-96	Down
LANCL1-AS1	ENSG00000234281	143.641	-4.20143	0.22542	5.54063943162133e-99	1.94136090484823e-96	Down
GDF10	ENSG00000266524	617.947	-4.0412	0.215916	6.48209537757992e-99	2.23924441304088e-96	Down
LRRC36	ENSG00000159708	584.513	-4.23503	0.232419	1.29811641929393e-98	4.42206964111419e-96	Down
LNCEGFL7OS	ENSG00000228401	76.9342	-3.91622	0.202654	1.92104047966893e-98	6.45443285545751e-96	Down
S1PR1	ENSG00000170989	3765.37	-2.63363	0.133106	1.192244700964e-97	3.95164672710054e-95	Down
NECAB1	ENSG00000123119	458.213	-3.32119	0.172904	1.44096151574851e-97	4.71232841290181e-95	Down
SH3GL3	ENSG00000140600	119.681	-5.22664	0.297298	1.6986583043855e-97	5.48197266206095e-95	Down
FMO2	ENSG00000094963	5985.31	-3.19247	0.166043	7.74465882808153e-97	2.46692528670592e-94	Down
CNTN6	ENSG00000134115	367.203	-4.72136	0.266961	1.58331504148288e-96	4.97871384903212e-94	Down
NMUR1	ENSG00000171596	145.853	-3.02788	0.155273	1.82530813846391e-96	5.66700414077271e-94	Down
SCUBE1	ENSG00000159307	882.14	-4.25241	0.233158	3.80187534012411e-96	1.1656074558403e-93	Down
MYZAP	ENSG00000263155	297.329	-3.48349	0.183798	4.80600021318449e-96	1.45526873121946e-93	Down
SRPK1	ENSG00000096063	1284.03	1.68139	0.0829546	8.05374135957447e-96	2.40895261373516e-93	Up
TCF21	ENSG00000118526	647.438	-3.37795	0.179215	1.32931897886567e-94	3.92821766200463e-92	Down
ENSG00000257894	ENSG00000257894	254.886	-4.09036	0.226429	1.76681322017522e-94	5.15888426800448e-92	Down
LINC02016	ENSG00000244215	66.6747	-6.45182	0.378368	4.49996982418206e-94	1.2984795279731e-91	Down
ENSG00000198358	ENSG00000198358	29.4224	-5.4406	0.288571	5.22515199773445e-94	1.49020119823759e-91	Down
MCEMP1	ENSG00000183019	2240.95	-4.77128	0.276587	6.57860075818565e-94	1.85463610110367e-91	Down
LINC00968	ENSG00000246430	178.324	-3.4886	0.185783	1.82470026704686e-93	5.0857299374839e-91	Down
IQSEC3	ENSG00000120645	219.49	-3.01363	0.157766	5.29546148839872e-93	1.45934588680849e-90	Down
TAMALIN	ENSG00000161835	995.918	-2.38117	0.122374	5.73521777363253e-93	1.56297429259872e-90	Down
ZFPM2-AS1	ENSG00000251003	75.7042	5.16443	0.284147	7.16055652120787e-93	1.92996670105127e-90	Up
B3GNT3	ENSG00000179913	1016.67	4.05836	0.227437	1.53430794728142e-92	4.09043163293168e-90	Up
FERMT1	ENSG00000101311	694.873	2.98497	0.156486	1.57221237721966e-92	4.14641429850177e-90	Up
ACADL	ENSG00000115361	663.33	-4.30753	0.247582	2.75013064337351e-92	7.17579300957681e-90	Down
CAVIN2	ENSG00000168497	7615.14	-3.28037	0.17568	3.51965106187445e-92	9.08699806258892e-90	Down
SLC19A3	ENSG00000135917	619.605	-3.52199	0.191826	4.975684067614e-92	1.271235449233e-89	Down
LINC01996	ENSG00000261863	80.4859	-5.92388	0.357742	7.94154347736842e-92	2.00806429762284e-89	Down
PTPRB	ENSG00000127329	4387.26	-2.6027	0.136794	7.0015814727075e-91	1.75232437531732e-88	Down
EMCN	ENSG00000164035	1863.51	-2.74219	0.145464	1.15850916516001e-90	2.87017720140197e-88	Down
ADRB2	ENSG00000169252	968.452	-3.33689	0.182575	1.1784755428147e-90	2.88360539126573e-88	Down
KRT4	ENSG00000170477	921.576	-5.27254	0.330536	1.18744299962425e-90	2.88360539126573e-88	Down
LDB2	ENSG00000169744	1931.45	-2.45274	0.128401	1.49339506609615e-90	3.59102948883728e-88	Down
TMEM100	ENSG00000166292	3309.4	-4.74512	0.285329	2.12407977276484e-90	5.05799073656342e-88	Down
FCN3	ENSG00000142748	4504.49	-5.02841	0.31194	2.20436501569443e-90	5.19869814807088e-88	Down
TGM1	ENSG00000092295	257.097	-3.03127	0.162111	2.26355132942378e-90	5.28744032921687e-88	Down
TENT5B	ENSG00000158246	881.793	-3.02985	0.163504	3.68804454890847e-90	8.53364798595077e-88	Down
HIGD1B	ENSG00000131097	266.882	-2.95458	0.158331	5.06563292420289e-90	1.16116615637313e-87	Down
RSPO1	ENSG00000169218	153.715	-3.77199	0.208475	6.38851895963186e-90	1.45084448632306e-87	Down
CLDN18	ENSG00000066405	24038.4	-6.25302	0.439496	2.63647800800583e-89	5.93255927544579e-87	Down
SOSTDC1	ENSG00000171243	772.199	-5.49232	0.354486	1.30763582647112e-88	2.91567126507791e-86	Down
LCAL1	ENSG00000286042	226.273	6.24673	0.381072	1.50167785022484e-88	3.31816690382563e-86	Up
LGI3	ENSG00000168481	1865.28	-6.34591	0.450186	1.40962662815438e-86	3.08695645613771e-84	Down
FAM83A-AS1	ENSG00000204949	87.1451	5.85363	0.346528	1.7500728802835e-86	3.79858739245251e-84	Up
ATP10B	ENSG00000118322	318.821	4.96022	0.302918	1.80733103506602e-86	3.88845686816353e-84	Up
ARHGEF15	ENSG00000198844	1143.92	-2.43566	0.130628	2.26805762815848e-86	4.83727386485591e-84	Down
FOLR3	ENSG00000110203	113.98	-4.17511	0.236304	3.86888113692226e-86	8.180348934939e-84	Down
JPH4	ENSG00000092051	146.049	-2.83187	0.154014	5.50189156427191e-86	1.15337516578545e-83	Down
HSPA12B	ENSG00000132622	863.37	-2.69004	0.146651	2.95989694285679e-85	6.15232138283463e-83	Down
CPB2	ENSG00000080618	895.87	-5.41683	0.364102	3.85454461005689e-85	7.9445727437702e-83	Down
RAMP3	ENSG00000122679	2473.67	-3.3093	0.187132	7.57517035130384e-85	1.54830169338691e-82	Down
CD36	ENSG00000135218	4608.31	-3.29385	0.186427	9.24590567426506e-85	1.8741680039066e-82	Down
SFTPC	ENSG00000168484	534376	-7.25661	0.624916	1.29096929727282e-84	2.59537737329595e-82	Down
PSAT1	ENSG00000135069	598.087	3.16471	0.178119	2.14031006782454e-84	4.26791748240101e-82	Up
MYCT1	ENSG00000120279	902.811	-2.10956	0.113435	4.53968415646823e-84	8.97942204078196e-82	Down
GOLM1	ENSG00000135052	7839.63	2.51437	0.137906	6.65477041211845e-84	1.30577243118423e-81	Up
CRABP2	ENSG00000143320	4468.72	4.65864	0.294087	8.51786551833476e-84	1.65807688546188e-81	Up
ERCC6L	ENSG00000186871	120.813	3.17816	0.177668	1.68843303294183e-83	3.26080291330427e-81	Up
OTUD1	ENSG00000165312	1822.71	-1.99759	0.107442	1.79956201601249e-83	3.44827012240143e-81	Down
SGO1	ENSG00000129810	78.3959	3.19677	0.17702	2.63124277075142e-83	5.00282879366047e-81	Up
ABCA12	ENSG00000144452	297.099	5.21638	0.327113	3.70445710726138e-83	6.98917072844615e-81	Up
DENND3	ENSG00000105339	3627.83	-2.00108	0.107802	3.82963499390393e-83	7.17018759507494e-81	Down
GREM1	ENSG00000166923	2254.17	5.17898	0.334572	5.69246076589954e-83	1.05771958488802e-80	Up
EXO1	ENSG00000174371	226.459	3.35187	0.191783	5.93260206979812e-83	1.09405211252585e-80	Up
RXFP1	ENSG00000171509	228.809	-3.36669	0.193877	1.53525697593364e-82	2.81009312303914e-80	Down
PLA2G10CP	ENSG00000260908	385.452	-4.66005	0.291937	1.86128614287193e-82	3.38161223897924e-80	Down
RASAL1	ENSG00000111344	174.779	3.63417	0.210256	1.98115871673523e-82	3.57293234157096e-80	Up
RAB4A-AS1	ENSG00000177788	377.134	1.91181	0.102991	2.42757458774419e-82	4.34606729296363e-80	Up
PITX2	ENSG00000164093	74.1492	6.60475	0.399987	3.08023473279539e-82	5.47455922400525e-80	Up
ECRG4	ENSG00000119147	293.232	-3.51811	0.203348	5.78680623007166e-82	1.02110069356092e-79	Down
TOP2A	ENSG00000131747	2983.46	3.66765	0.219378	9.61779718050095e-82	1.68496936747248e-79	Up
RS1	ENSG00000102104	80.9255	-5.52347	0.362016	1.08043053215966e-81	1.87941274200568e-79	Down
CAT	ENSG00000121691	8576.35	-2.02587	0.11059	1.80247892815688e-81	3.11333807541576e-79	Down
GYPE	ENSG00000197465	88.0801	-3.44252	0.198265	2.54235445362529e-81	4.36058235552919e-79	Down
ACVRL1	ENSG00000139567	4241.62	-2.40402	0.133214	2.63493341180511e-81	4.48798692995444e-79	Down
FOXF1	ENSG00000103241	1195.64	-2.60667	0.146518	3.03940194162806e-81	5.14120078774562e-79	Down
LIN7A	ENSG00000111052	548.588	-2.80076	0.158595	5.03247423912452e-81	8.45421203171281e-79	Down
CAV2	ENSG00000105971	10270.9	-2.42067	0.134933	7.1347046809504e-81	1.19042790278687e-78	Down
CALCOCO1	ENSG00000012822	4509.18	-1.45511	0.0781713	7.63064208859055e-81	1.26457269261392e-78	Down
CBX7	ENSG00000100307	1811.8	-1.82682	0.0993179	9.17423091862986e-81	1.51017692443782e-78	Down
GJB2	ENSG00000165474	842.133	4.04504	0.248874	1.16358342252659e-80	1.90261404028731e-78	Up
RPL13AP17	ENSG00000231322	352.838	-5.32733	0.35715	1.18582617357288e-80	1.92614295094185e-78	Down
CDC25C	ENSG00000158402	107.194	3.61581	0.211098	3.02240859368241e-80	4.87701418271372e-78	Up
KCNA4	ENSG00000182255	80.0121	-4.88456	0.301863	3.22724178937318e-80	5.17350061228471e-78	Down
THBD	ENSG00000178726	5320.06	-2.25813	0.126019	7.40057663380108e-80	1.17866196816389e-77	Down
SIRPB1	ENSG00000101307	825	-2.75451	0.156518	9.83644847904393e-80	1.55650691513233e-77	Down
ALKAL2	ENSG00000189292	151.697	-3.5979	0.214282	1.22966161479874e-79	1.93332759142107e-77	Down
ZYG11A	ENSG00000203995	71.7012	4.9477	0.295449	1.3033430180849e-79	2.03612064997251e-77	Up
UBE2T	ENSG00000077152	399.97	3.01445	0.175018	1.63214391040631e-79	2.53364517028705e-77	Up
TPPP3	ENSG00000159713	4733.99	-3.33914	0.197881	2.78531999661506e-79	4.29657506647658e-77	Down
CDH5	ENSG00000179776	6005.81	-2.3969	0.135094	2.86121420859644e-79	4.3860625558903e-77	Down
DAPK2	ENSG00000035664	1691.53	-2.5144	0.142776	2.88614935035635e-79	4.39680652895591e-77	Down
C14orf132	ENSG00000227051	2194.78	-2.6753	0.152496	3.904048431481e-79	5.91077752339102e-77	Down
CGNL1	ENSG00000128849	3814.17	-2.53962	0.144206	4.1388226070464e-79	6.22778540386669e-77	Down
PAICS	ENSG00000128050	3157.27	1.71145	0.0939071	4.93544041420344e-79	7.38119189263218e-77	Up
CTHRC1	ENSG00000164932	1903.14	3.91625	0.243233	5.10055897396331e-79	7.58190363359988e-77	Up
CCDC85A	ENSG00000055813	123.303	-3.29602	0.193408	5.75546263355139e-79	8.50386939838042e-77	Down
ADAMTS8	ENSG00000134917	1158.79	-4.1959	0.266148	1.98612695182466e-78	2.91699016451518e-76	Down
PI16	ENSG00000164530	273.504	-4.32892	0.270591	4.38717536296054e-78	6.40501488853174e-76	Down
AOC3	ENSG00000131471	7317.37	-2.50866	0.143215	4.90406020888893e-78	7.11727128659283e-76	Down
HTR3C	ENSG00000178084	57.1061	-5.74949	0.362398	7.42636859670307e-78	1.07145025041962e-75	Down
UBE2C	ENSG00000175063	761.519	3.68158	0.225652	9.05140159271996e-78	1.29826740856516e-75	Up
FGFBP2	ENSG00000137441	155.91	-3.84647	0.230029	1.01576926721775e-77	1.44847516378196e-75	Down
SBSPON	ENSG00000164764	450.075	-3.05238	0.180653	1.32678747766797e-77	1.88104719449493e-75	Down
DEPDC1	ENSG00000024526	236.555	3.6142	0.218866	1.91400152176859e-77	2.69797214508151e-75	Up
OVCH1	ENSG00000187950	81.9318	-4.37824	0.273486	2.54192346230189e-77	3.56261467199305e-75	Down
CTXND1	ENSG00000259417	260.569	-4.38819	0.283849	3.35735277715328e-77	4.67873815711583e-75	Down
SPP1	ENSG00000118785	12872.9	4.57986	0.302676	4.09437358254089e-77	5.67359891858647e-75	Up
TBX2-AS1	ENSG00000267280	96.149	-2.45988	0.139775	4.46677956648749e-77	6.15487092287858e-75	Down
ANKRD1	ENSG00000148677	1687.64	-5.04085	0.347679	4.94438790864545e-77	6.77491632599704e-75	Down
AFAP1-AS1	ENSG00000272620	1286.9	5.51004	0.395629	1.39684247020126e-76	1.90335307036812e-74	Up
SASH1	ENSG00000111961	2963	-1.75537	0.0983214	3.18423843418521e-76	4.31490696548401e-74	Down
CALCRL	ENSG00000064989	5042.88	-2.4242	0.140185	3.50630943701507e-76	4.70584178148609e-74	Down
THSD1	ENSG00000136114	463.852	-2.20094	0.125662	3.5111063155378e-76	4.70584178148609e-74	Down
ANOS1	ENSG00000011201	5247.61	-2.66682	0.156303	6.25853998408761e-76	8.34256577118026e-74	Down
CHRM1	ENSG00000168539	81.9569	-5.52406	0.360281	6.7049954351844e-76	8.88937421831178e-74	Down
DES	ENSG00000175084	1577.35	-3.69091	0.230093	2.17090368796904e-75	2.8626749868181e-73	Down
PKNOX2	ENSG00000165495	420.704	-2.55645	0.149938	8.6407993707546e-75	1.13333094206684e-72	Down
CDO1	ENSG00000129596	262.475	-2.84071	0.168349	9.41667572110317e-75	1.22852556069945e-72	Down
CYYR1	ENSG00000166265	1391.14	-2.0446	0.11725	9.83440731124045e-75	1.2762354927132e-72	Down
SEMA3G	ENSG00000010319	1593.1	-3.06413	0.18617	1.07849412265745e-74	1.39222238665365e-72	Down
RASIP1	ENSG00000105538	1178.63	-2.44396	0.142884	1.38282229442798e-74	1.77573206363535e-72	Down
SLCO1A2	ENSG00000084453	230.745	-5.4827	0.394236	1.62084746922226e-74	2.07054822279241e-72	Down
ALDH18A1	ENSG00000059573	3130.51	1.68011	0.0950524	1.71140863558706e-74	2.17490775155667e-72	Up
DACH1	ENSG00000276644	492.748	-2.65668	0.157002	2.06257415086265e-74	2.60766784526846e-72	Down
DLGAP5	ENSG00000126787	390.494	3.5618	0.222622	2.09151347909766e-74	2.63069492829888e-72	Up
NUF2	ENSG00000143228	275.99	3.30083	0.202379	2.46559229554217e-74	3.08538684861035e-72	Up
FGD5	ENSG00000154783	2164.36	-2.09091	0.120355	3.29612040655735e-74	4.10375356404223e-72	Down
SCN4B	ENSG00000177098	919.085	-3.05585	0.185028	3.52864630505294e-74	4.37106605676937e-72	Down
VIPR1	ENSG00000114812	2564.67	-3.61411	0.228255	4.50563085780778e-74	5.55324663565083e-72	Down
KIF20A	ENSG00000112984	477.17	3.13025	0.190275	5.76542653503381e-74	7.07043083123871e-72	Up
IGSF10	ENSG00000152580	1036.42	-3.50957	0.220263	7.85099582287529e-74	9.58016788794339e-72	Down
HBA2	ENSG00000188536	2868.02	-4.11036	0.268906	8.79512944087958e-74	1.06791158315076e-71	Down
GPA33	ENSG00000143167	381.862	-3.82904	0.246147	1.08482067795976e-73	1.3107092004098e-71	Down
FREM3	ENSG00000183090	69.658	-4.99658	0.328171	1.09422696328641e-73	1.31559336904538e-71	Down
CHIAP2	ENSG00000203878	374.888	-6.21651	0.481036	2.26278677489233e-73	2.70728640135532e-71	Down
ERG	ENSG00000157554	1704.94	-1.9582	0.113118	3.83745715038629e-73	4.56899570521963e-71	Down
GRIK4	ENSG00000149403	89.0421	-2.74703	0.162928	3.96019616961637e-73	4.69235417643386e-71	Down
SLC5A9	ENSG00000117834	254.262	-3.43639	0.214793	4.48629041833732e-73	5.2901560139692e-71	Down
CYP1A2	ENSG00000140505	67.6672	-5.35896	0.340109	4.96614850243129e-73	5.82797724014986e-71	Down
IQGAP3	ENSG00000183856	715.173	3.36493	0.210194	9.94536877635989e-73	1.1615717141799e-70	Up
ETV4	ENSG00000175832	762.452	3.14529	0.194452	1.04467105764294e-72	1.21434346117575e-70	Up
KIF4A	ENSG00000090889	490.412	3.70196	0.237905	1.46493490755495e-72	1.69483294705662e-70	Up
PHKA1	ENSG00000067177	668.146	1.62557	0.0930406	1.6494668186997e-72	1.89936491372054e-70	Up
MASP1	ENSG00000127241	373.119	-3.36803	0.211979	2.03541594616421e-72	2.33283396783035e-70	Down
CLEC14A	ENSG00000176435	2677.22	-2.24609	0.132472	2.28750166098065e-72	2.60956061576151e-70	Down
LGR4	ENSG00000205213	1719.27	2.58035	0.155374	4.42958499205073e-72	5.02983477314945e-70	Up
ABCA8	ENSG00000141338	1447.56	-3.36076	0.211902	4.72315075403656e-72	5.33846629236196e-70	Down
PDK4	ENSG00000004799	5757.72	-2.57195	0.155532	1.29386644630265e-71	1.45571845543418e-69	Down
ADRA1A	ENSG00000120907	78.2606	-4.07112	0.263877	1.41675820325188e-71	1.58670449548671e-69	Down
ECEL1P2	ENSG00000244280	217.743	-4.27159	0.289548	1.53345183071994e-71	1.70958968418491e-69	Down
CYP24A1	ENSG00000019186	1936.91	5.44763	0.402465	2.33204181693474e-71	2.57648601999812e-69	Up
HMMR	ENSG00000072571	342.7	2.9901	0.185108	2.33025452043289e-71	2.57648601999812e-69	Up
ENSG00000248551	ENSG00000248551	13.312	-5.04462	0.312561	2.81412090413994e-71	3.09515441326638e-69	Down
GLIPR2	ENSG00000122694	3856.7	-2.1447	0.127041	3.2251225082062e-71	3.53136516780239e-69	Down
NME1	ENSG00000239672	497.258	2.10804	0.124425	3.32484201734091e-71	3.62437334041424e-69	Up
ASPA	ENSG00000108381	162.681	-3.00249	0.184608	3.4587746332675e-71	3.75368873584743e-69	Down
PRKCE	ENSG00000171132	1570.44	-1.79203	0.104465	3.57468446482512e-71	3.86239144796324e-69	Down
BUB1B	ENSG00000156970	293.923	3.31146	0.20983	3.90596664250366e-71	4.20182648424067e-69	Up
IQSEC3-AS2	ENSG00000256948	111.873	-3.86044	0.248877	5.63262314433298e-71	6.03280995026441e-69	Down
STARD13	ENSG00000133121	1360.8	-1.84995	0.108228	6.14817793966941e-71	6.55636349244659e-69	Down
ADRB1	ENSG00000043591	681.104	-4.04671	0.270446	6.58058148290601e-71	6.98709619182838e-69	Down
ENSG00000266120	ENSG00000266120	17.261	-4.74876	0.296136	7.81249787223024e-71	8.2593592806979e-69	Down
NCAPGP2	ENSG00000259749	9.14504	-4.88594	0.300797	8.68728194758358e-71	9.14476241752715e-69	Down
SPRYD7	ENSG00000123178	916.722	-1.31438	0.075464	9.10030752028423e-71	9.53860010897484e-69	Down
VEGFD	ENSG00000165197	1175.03	-4.65263	0.332766	1.05406757137246e-70	1.1001325669384e-68	Down
E2F8	ENSG00000129173	169.356	3.12992	0.195595	1.28326331650788e-70	1.3336694645758e-68	Up
KIF14	ENSG00000118193	251.595	3.56917	0.229813	2.00192062415481e-70	2.07177667293861e-68	Up
PLA2G4F	ENSG00000168907	2028.5	-3.75674	0.248701	2.39758886449821e-70	2.47082613779611e-68	Down
SNX22	ENSG00000157734	407.163	-2.78339	0.172049	2.86481664292802e-70	2.93997312975295e-68	Down
NEIL3	ENSG00000109674	93.3038	3.57736	0.225698	4.42177978285358e-70	4.51887469725207e-68	Up
HBB	ENSG00000244734	17116.9	-3.9431	0.267475	5.59159263910615e-70	5.69066359582393e-68	Down
COL11A1	ENSG00000060718	2419.31	6.05528	0.482886	6.39085115101116e-70	6.47720686697731e-68	Up
ARHGAP31	ENSG00000031081	4064.33	-2.0675	0.122994	6.44042968080472e-70	6.50059336547726e-68	Down
MEX3A	ENSG00000254726	755.935	3.59456	0.235269	6.55555107784518e-70	6.58967218386511e-68	Up
SEMA6A	ENSG00000092421	1081.12	-2.61632	0.160174	9.22470009234572e-70	9.23174074587796e-68	Down
CDC6	ENSG00000094804	474.633	3.07451	0.194736	9.25921728497566e-70	9.23174074587796e-68	Up
LINC02154	ENSG00000235385	139.863	-4.01771	0.269399	9.57179683325737e-70	9.50475550321067e-68	Down
GINS2	ENSG00000131153	255.518	2.59289	0.158692	1.11317746667196e-69	1.10092353730093e-67	Up
ENSG00000249741	ENSG00000249741	33.0913	-2.66499	0.159254	1.1671281035797e-69	1.14964461833331e-67	Down
ARHGEF39	ENSG00000137135	119.396	2.31376	0.13849	1.28798347521823e-69	1.2636148278671e-67	Up
TNS1	ENSG00000079308	25473	-2.30589	0.139353	1.3849168767988e-69	1.35330104530853e-67	Down
EPHA10	ENSG00000183317	223.184	3.30736	0.208447	1.57012550798232e-69	1.52819318786835e-67	Up
LPL	ENSG00000175445	5421.64	-3.16154	0.202206	2.37859172160808e-69	2.30591775319689e-67	Down
ADCY8	ENSG00000155897	95.6107	-5.7224	0.411468	2.54913946237911e-69	2.4615253383375e-67	Down
ANLN	ENSG00000011426	1172.06	3.50993	0.230452	2.6255846203498e-69	2.52540054836548e-67	Up
PPAT	ENSG00000128059	506.317	1.84327	0.109081	2.76398371621595e-69	2.64813392998549e-67	Up
MELK	ENSG00000165304	389.66	3.40405	0.220549	3.5815425934641e-69	3.41807374279743e-67	Up
DUOX1	ENSG00000137857	5473.15	-3.55595	0.233384	3.66638153061775e-69	3.48547828687835e-67	Down
PCAT19	ENSG00000267107	668.961	-2.32075	0.140917	3.83560089840155e-69	3.63226962297664e-67	Down
SPAG4	ENSG00000061656	294.79	2.38234	0.144929	7.9532987334613e-69	7.50271377060021e-67	Up
SEC14L3	ENSG00000100012	123.643	-4.54091	0.305909	8.1131347015278e-69	7.62417068292615e-67	Down
TRHDE	ENSG00000072657	193.916	-4.07019	0.27648	8.22712613618796e-69	7.70178331077413e-67	Down
TMT1A	ENSG00000185432	6655.75	-2.06034	0.123962	9.79798221727461e-69	9.1374566480264e-67	Down
ENSG00000272379	ENSG00000272379	323.209	-2.48698	0.15314	1.00619891112836e-68	9.34812147471415e-67	Down
ANGPTL7	ENSG00000171819	72.3563	-4.75014	0.32785	1.3611642944166e-68	1.25982176034551e-66	Down
KANK2	ENSG00000197256	6543.45	-1.61557	0.0954991	2.00020284788875e-68	1.84432237782584e-66	Down
RRM2	ENSG00000171848	1332.72	3.08928	0.198157	2.48161004191686e-68	2.27964230329943e-66	Up
PDZD2	ENSG00000133401	2758.75	-2.64616	0.164794	2.52036756956131e-68	2.30660654397874e-66	Down
GPT2	ENSG00000166123	1132.76	2.57518	0.160183	3.67300716847764e-68	3.3489905881506e-66	Up
SH2D3C	ENSG00000095370	1917.62	-2.29547	0.140369	3.89260236829768e-68	3.53606882545323e-66	Down
IGSF9	ENSG00000085552	706.007	3.33148	0.213677	4.17446806110744e-68	3.77812465442e-66	Up
IHH	ENSG00000163501	132.487	-4.42015	0.301588	4.38908994379311e-68	3.95776503865491e-66	Down
AVPR2	ENSG00000126895	64.0703	-2.68726	0.165233	4.94866905368358e-68	4.44600754138085e-66	Down
CD5L	ENSG00000073754	63.2276	-4.79544	0.335586	5.14509975910984e-68	4.60561539385719e-66	Down
ZFP69B	ENSG00000187801	69.3604	1.76679	0.104316	5.41562534809117e-68	4.83014701500481e-66	Up
DPEP2	ENSG00000167261	416.969	-2.48898	0.15248	5.44563267484669e-68	4.83931277594075e-66	Down
ENSG00000268505	ENSG00000268505	26.0222	-4.46064	0.28675	7.65810203380483e-68	6.7808761221347e-66	Down
BIRC5	ENSG00000089685	933.651	3.49159	0.230598	8.1170371563519e-68	7.16138742208068e-66	Up
MNX1-AS1	ENSG00000243479	29.104	4.85287	0.310408	9.15750074850601e-68	8.0503950128533e-66	Up
TMEM88	ENSG00000167874	201.903	-2.5813	0.159696	1.23316889940775e-67	1.08021191413478e-65	Down
PTPN5	ENSG00000110786	50.8141	-3.90139	0.252016	1.35675918434091e-67	1.18424314997614e-65	Down
ADM2	ENSG00000128165	352.411	3.11289	0.200385	1.4016611746304e-67	1.21909729184964e-65	Up
GIMAP8	ENSG00000171115	2041.26	-2.36019	0.145657	1.50350248612498e-67	1.30305319707376e-65	Down
SAPCD2	ENSG00000186193	211.344	3.39195	0.22328	1.59480805202923e-67	1.3773189116944e-65	Up
INKA2	ENSG00000197852	516.612	-1.63799	0.0976008	1.66940871905644e-67	1.43668728604552e-65	Down
VEPH1	ENSG00000197415	1773.74	-3.37474	0.222908	1.93729838429856e-67	1.66140270880037e-65	Down
DPP6	ENSG00000130226	100.207	-3.48451	0.224924	2.03296206101544e-67	1.7373679606455e-65	Down
KIF2C	ENSG00000142945	474.225	3.25803	0.21386	2.7767258722705e-67	2.36474845379092e-65	Up
ENSG00000280339	ENSG00000280339	165.393	-2.5419	0.157948	3.72064936445733e-67	3.15765975647214e-65	Down
CLEC1A	ENSG00000150048	334.62	-2.14166	0.130848	7.00204191510699e-67	5.92203731213204e-65	Down
ROBO4	ENSG00000154133	2668.96	-2.6757	0.168595	7.23558246994952e-67	6.09852684675093e-65	Down
SLC6A13	ENSG00000010379	38.757	-3.79805	0.248581	7.53745652370359e-67	6.33120534783828e-65	Down
MYO7B	ENSG00000169994	203.844	-3.12824	0.198551	8.35138406829994e-67	6.99093505266869e-65	Down
ENSG00000237167	ENSG00000237167	15.1871	-4.97618	0.325442	8.48326901241268e-67	7.07718160093353e-65	Down
NHSL1	ENSG00000135540	1928.78	-1.95549	0.118755	9.73627849369377e-67	8.09497296999414e-65	Down
NRG3	ENSG00000185737	43.3458	-3.46948	0.223485	1.16691848182053e-66	9.66926000122028e-65	Down
RCC1	ENSG00000180198	1572.63	1.58602	0.095074	1.42185806271691e-66	1.17420581495817e-64	Up
FGF10	ENSG00000070193	167.758	-3.57191	0.236504	2.26117670874723e-66	1.86106983675985e-64	Down
RILPL2	ENSG00000150977	1661.87	-1.40654	0.0839128	2.48391492153956e-66	2.03755790236123e-64	Down
COX4I2	ENSG00000131055	433.029	-2.45338	0.153507	2.76612593063016e-66	2.26149235668553e-64	Down
ENSG00000276170	ENSG00000276170	88.9491	-3.12955	0.203481	6.35028485720374e-66	5.17453278048625e-64	Down
SLC39A8	ENSG00000138821	15631.6	-2.564	0.16213	6.37609270321414e-66	5.17835846793818e-64	Down
CEP55	ENSG00000138180	590.913	3.10106	0.203531	6.86027323145619e-66	5.55319873095465e-64	Up
MMP1	ENSG00000196611	1475.76	4.91514	0.37414	7.23231885641057e-66	5.8351014668152e-64	Up
LAMP3	ENSG00000078081	15804.2	-3.283	0.218561	8.928120509214e-66	7.17967251572104e-64	Down
SYT15B	ENSG00000277758	161.86	-3.58233	0.241502	9.60625258653568e-66	7.69975677091374e-64	Down
TMPRSS4	ENSG00000137648	2735.97	4.53522	0.33666	1.19957416253323e-65	9.58369885487057e-64	Up
ASPM	ENSG00000066279	532.526	3.43961	0.233046	1.41967090078414e-65	1.13052818777704e-63	Up
PALM2AKAP2	ENSG00000157654	11940.6	-2.17856	0.135332	1.74705881251157e-65	1.38673499982108e-63	Down
CLDN5	ENSG00000184113	3539.18	-2.9423	0.189894	1.97224812978119e-65	1.5604299961014e-63	Down
TGFBR3	ENSG00000069702	2218.76	-2.6805	0.172511	2.05865028979934e-65	1.62355355813211e-63	Down
C20orf202	ENSG00000215595	37.1954	-2.55407	0.15795	2.40288890713679e-65	1.8889633405559e-63	Down
HSD17B6	ENSG00000025423	2574.98	-3.25197	0.217312	2.61430182892364e-65	2.048593640831e-63	Down
RAPGEF4	ENSG00000091428	452.712	-1.87626	0.114976	2.9751801142488e-65	2.3239567726809e-63	Down
WIF1	ENSG00000156076	4041.93	-5.12495	0.403479	3.25638365026168e-65	2.53553402507836e-63	Down
BCL2L2	ENSG00000129473	2101.31	-1.11494	0.0664733	3.29667192881321e-65	2.55878077208866e-63	Down
XDH	ENSG00000158125	635.607	3.54569	0.241861	4.08287439302884e-65	3.15901136396904e-63	Up
PDLIM2	ENSG00000120913	1553.29	-2.03077	0.125331	4.29012717513259e-65	3.30892922089551e-63	Down
CENPF	ENSG00000117724	1385.91	3.26096	0.219457	4.58626299599424e-65	3.52624678692008e-63	Up
ENSG00000272789	ENSG00000272789	38.0026	-3.64301	0.237218	5.09999370277726e-65	3.90898579837556e-63	Down
MFAP4	ENSG00000166482	11609.5	-2.80612	0.181395	5.24127577428347e-65	4.00475921856233e-63	Down
NLN	ENSG00000123213	1159.19	1.57366	0.0954472	5.31715630732128e-65	4.05012089284686e-63	Up
CCNB2	ENSG00000157456	455.062	2.80994	0.182474	5.54347008469447e-65	4.20943315069044e-63	Up
SH2D4B	ENSG00000178217	27.4283	-2.66554	0.164761	5.70931206300669e-65	4.32198447436312e-63	Down
LINC00511	ENSG00000227036	555.801	3.10949	0.203617	6.10689178569395e-65	4.60873030239125e-63	Up
HMGB3	ENSG00000029993	5229.81	2.7975	0.181849	8.38603448951623e-65	6.30933337191303e-63	Up
CYP4B1	ENSG00000142973	12901.4	-4.55049	0.346447	8.61326886404639e-65	6.46047845346991e-63	Down
CDC20	ENSG00000117399	775.004	3.52039	0.24025	1.07010973231396e-64	7.99992824507121e-63	Up
MAP3K9-DT	ENSG00000259153	123.897	2.53021	0.160081	1.07309348580276e-64	7.99992824507121e-63	Up
TEDC2	ENSG00000162062	112.384	2.99149	0.193014	1.22077927266504e-64	9.07334946080468e-63	Up
HNF4G	ENSG00000164749	194.832	3.38748	0.227003	1.27467270130665e-64	9.44528620693301e-63	Up
PTPRH	ENSG00000080031	358.141	4.51862	0.334513	1.34810928741436e-64	9.9593603892807e-63	Up
PELATON	ENSG00000224397	1568.72	-2.67945	0.17268	1.35365418295156e-64	9.97029313671256e-63	Down
CRYAB	ENSG00000109846	980.341	-2.28885	0.144757	1.82203813061782e-64	1.33799788112764e-62	Down
SPARCL1	ENSG00000152583	15695.7	-1.86013	0.11494	2.74658385824906e-64	2.01090932212761e-62	Down
KLB	ENSG00000134962	257.557	-3.24285	0.2163	2.94222822895866e-64	2.14773904082349e-62	Down
DEPDC1B	ENSG00000035499	193.895	3.37853	0.228607	5.26127915038479e-64	3.82918082259608e-62	Up
TPX2	ENSG00000088325	1415.73	3.3927	0.232848	5.3636691771189e-64	3.89215129902945e-62	Up
HJURP	ENSG00000123485	335.746	3.43971	0.235778	5.73406985965158e-64	4.14865874476915e-62	Up
BCHE	ENSG00000114200	360.393	-2.77974	0.181092	7.8044325206841e-64	5.62997989514174e-62	Down
TNXB	ENSG00000168477	3452.37	-3.21874	0.218974	9.07373771554441e-64	6.52643885481401e-62	Down
PRKG2	ENSG00000138669	312.557	-2.74857	0.178712	1.00879211933641e-63	7.23469131899536e-62	Down
MYBL2	ENSG00000101057	1204.24	3.7618	0.265508	1.48789723326293e-63	1.06395496910321e-61	Up
GSTM5	ENSG00000134201	389.343	-2.29663	0.145237	1.55605235482055e-63	1.10945628217103e-61	Down
GPR17	ENSG00000144230	54.5048	-2.89492	0.186388	1.66076898447811e-63	1.18068640238535e-61	Down
ENSG00000260920	ENSG00000260920	84.6793	1.76083	0.108305	1.90714731554792e-63	1.35192491931918e-61	Up
GINS1	ENSG00000101003	346.477	2.66726	0.173035	2.14953034337576e-63	1.51935247066217e-61	Up
MAMDC2	ENSG00000165072	1240.58	-2.98546	0.198154	2.24671103184153e-63	1.58347935281544e-61	Down
SLC24A4	ENSG00000140090	115.306	-2.3414	0.148721	3.00838702974968e-63	2.11423234036305e-61	Down
PEBP4	ENSG00000134020	3019.3	-4.58481	0.351979	3.65933076170328e-63	2.56435444549418e-61	Down
RXRG	ENSG00000143171	155.891	-3.63162	0.251488	3.85171640135054e-63	2.69148285401495e-61	Down
PAQR5-DT	ENSG00000261634	76.5972	-3.52301	0.241322	4.23703798132985e-63	2.95232473204765e-61	Down
SLIT2	ENSG00000145147	3230.46	-2.20563	0.140358	4.58277746289865e-63	3.18418648250751e-61	Down
ONECUT1	ENSG00000169856	31.8793	6.39747	0.453253	4.93258136821782e-63	3.41755432819996e-61	Up
CDKN3	ENSG00000100526	195.754	2.66302	0.173105	5.1234841864387e-63	3.5398224405854e-61	Up
ABI3BP	ENSG00000154175	3654.79	-2.66856	0.174066	6.14055768653538e-63	4.23060276341723e-61	Down
SKA3	ENSG00000165480	153.336	2.97865	0.197801	9.11794376797276e-63	6.26430831364336e-61	Up
MPIG6B	ENSG00000204420	41.4516	-2.50176	0.158232	9.33684796226312e-63	6.39678407738624e-61	Down
HID1-AS1	ENSG00000263586	23.0427	-2.80348	0.176968	9.43671311616936e-63	6.44719394429766e-61	Down
SSTR1	ENSG00000139874	444.262	-3.4392	0.237889	1.06809584059227e-62	7.27699630061292e-61	Down
PCDH15	ENSG00000150275	110.914	-4.45272	0.329094	1.0888980692782e-62	7.39817256099347e-61	Down
ENSG00000282012	ENSG00000282012	133.107	-4.57551	0.350515	1.42951039353776e-62	9.68552525477922e-61	Down
PTH1R	ENSG00000160801	216.997	-2.1797	0.138811	1.49122429265063e-62	1.00758287123532e-60	Down
ARSH	ENSG00000205667	15.2144	5.52797	0.383537	1.72901884680041e-62	1.1650451993262e-60	Up
UHRF1	ENSG00000276043	382.622	3.27068	0.22467	1.91026913806692e-62	1.2836485246402e-60	Up
TFR2	ENSG00000106327	65.283	2.42746	0.15456	3.51161852400315e-62	2.35326414038867e-60	Up
LYVE1	ENSG00000133800	1509.49	-2.9439	0.198505	4.09992418751471e-62	2.74002290319274e-60	Down
ECSCR	ENSG00000249751	79.6895	-2.05016	0.129286	4.14028420554782e-62	2.75947692145303e-60	Down
TUBB1	ENSG00000101162	69.5105	-2.79561	0.182296	5.36251480433326e-62	3.5644011004304e-60	Down
ENSG00000272473	ENSG00000272473	19.6596	-3.52815	0.23142	5.87683445821111e-62	3.89570591233902e-60	Down
C13orf46	ENSG00000283199	310.959	-3.66336	0.26243	6.63904603633005e-62	4.3891073351231e-60	Down
NXF3	ENSG00000147206	110.221	-3.51359	0.243131	7.26163323904136e-62	4.78779780790235e-60	Down
PHACTR1	ENSG00000112137	672.428	-2.41232	0.1572	8.11661220550535e-62	5.33716213309463e-60	Down
LMO2	ENSG00000135363	1050.76	-1.85648	0.117463	8.82911593483682e-62	5.79015311587547e-60	Down
ADH1B	ENSG00000196616	9551.37	-4.16512	0.313712	1.21233820789292e-61	7.92933845999724e-60	Down
ENSG00000276772	ENSG00000276772	20.705	-3.47052	0.228282	1.46692355522484e-61	9.56894522313823e-60	Down
SMAD6	ENSG00000137834	1556.73	-2.53568	0.16781	2.20492294569811e-61	1.43448660713893e-59	Down
PLA2G1B	ENSG00000170890	418.94	-4.36016	0.331649	2.68520340687496e-61	1.74232761800059e-59	Down
PAK1	ENSG00000149269	2500.3	1.20153	0.0743041	3.36636421550522e-61	2.17854393439833e-59	Up
CA9	ENSG00000107159	631.057	5.245	0.410021	3.38604839106018e-61	2.18551602335613e-59	Up
SNX1	ENSG00000028528	5637.66	-0.874523	0.0535725	3.44028141357003e-61	2.21469244699822e-59	NS
LTBP4	ENSG00000090006	10441	-2.35056	0.153867	3.50464396576917e-61	2.25021996200053e-59	Down
NEK2	ENSG00000117650	368.298	3.49912	0.250181	3.69963517575607e-61	2.36921545576421e-59	Up
ENSG00000287059	ENSG00000287059	34.0672	-2.75026	0.177992	4.34729653267478e-61	2.77672244939881e-59	Down
RBP2	ENSG00000114113	73.9321	-4.00392	0.287548	4.67526456386439e-61	2.97844711578966e-59	Down
TCEAL2	ENSG00000184905	142.969	-3.60183	0.256039	5.07599655757319e-61	3.22536185408284e-59	Down
FANCA	ENSG00000187741	340.785	1.78068	0.112878	5.7575638179542e-61	3.64898624710498e-59	Up
HTR3A	ENSG00000166736	242.715	5.29574	0.403339	6.44030741264558e-61	4.07117061623603e-59	Up
TMEM184A	ENSG00000164855	692.103	2.43503	0.160369	6.63454045716338e-61	4.1831715627981e-59	Up
PCARE	ENSG00000179270	46.7262	-4.42881	0.316533	6.8258025324238e-61	4.29272971058355e-59	Down
C8B	ENSG00000021852	347.648	-4.71172	0.38142	7.24713804580494e-61	4.54604999614981e-59	Down
ZBTB16	ENSG00000109906	2832.86	-3.13872	0.21856	8.96006392785442e-61	5.60621142751238e-59	Down
ENSG00000279662	ENSG00000279662	387.36	-3.47336	0.245764	1.19407553993714e-60	7.45218594606572e-59	Down
CKAP2L	ENSG00000169607	235.261	2.98547	0.2043	1.40524135743452e-60	8.7478057801514e-59	Up
CHRNA2	ENSG00000120903	20.3643	-4.53699	0.313064	1.41379440465032e-60	8.77876844629326e-59	Down
FRMD3	ENSG00000172159	464.526	-2.45344	0.162645	1.44258924069528e-60	8.93494603700334e-59	Down
KCNT2	ENSG00000162687	259.482	-2.95576	0.200426	1.48126650677548e-60	9.15139133795522e-59	Down
FEZ1	ENSG00000149557	759.782	-1.94336	0.124942	1.61117670722549e-60	9.92897766284414e-59	Down
GPX3	ENSG00000211445	23477	-2.49437	0.166149	1.69540932163621e-60	1.04218808099678e-58	Down
OVCH2	ENSG00000183378	43.9667	-4.21384	0.306921	2.60480070861411e-60	1.59719867450446e-58	Down
PLK1	ENSG00000166851	480.759	2.95614	0.203329	2.64464260415804e-60	1.61758476688739e-58	Up
STRA6	ENSG00000137868	296.327	3.95224	0.289251	2.91315765207803e-60	1.7773885008089e-58	Up
FRMD5	ENSG00000171877	175.501	3.48939	0.246403	3.18882870103102e-60	1.94075438089796e-58	Up
CENPA	ENSG00000115163	142.556	3.29863	0.230079	3.35747607863428e-60	2.03833702427383e-58	Up
LINC00163	ENSG00000234880	21.4489	-3.97709	0.269508	3.47093066216572e-60	2.10201274940589e-58	Down
DNASE1L3	ENSG00000163687	604.272	-3.61503	0.264848	3.76536396782625e-60	2.27470645415947e-58	Down
WASF3	ENSG00000132970	400.117	-2.03841	0.131975	3.85428740151478e-60	2.32270533407747e-58	Down
TMEM182	ENSG00000170417	234.948	1.55451	0.0980828	3.92957849233409e-60	2.36227381572251e-58	Up
PCLAF	ENSG00000166803	142.407	2.46084	0.162523	4.0050028790095e-60	2.40172874360553e-58	Up
TUBB3	ENSG00000258947	26.8921	4.19386	0.2837	4.36896571047929e-60	2.61360053612013e-58	Up
STIL	ENSG00000123473	337.557	2.44797	0.162673	5.90072639317601e-60	3.52134102786929e-58	Up
C10orf88B	ENSG00000255624	25.9512	3.12	0.202368	6.17953841191844e-60	3.67877520944475e-58	Up
FGR	ENSG00000000938	2199.19	-2.22655	0.145889	6.83283888595766e-60	4.05784598924657e-58	Down
RASGRP4	ENSG00000171777	277.547	-2.06211	0.133785	7.68073625637759e-60	4.55037241932785e-58	Down
ENSG00000232234	ENSG00000232234	12.7025	-3.89364	0.258107	7.73950014112755e-60	4.57413783039603e-58	Down
OCIAD2	ENSG00000145247	2726.14	1.99895	0.129838	8.00638348864543e-60	4.72049441889439e-58	Up
GATA6-AS1	ENSG00000266010	75.0774	-3.10667	0.212065	8.1727250393714e-60	4.80701263886481e-58	Down
PEAR1	ENSG00000187800	655.271	-2.08461	0.135734	9.05575816295907e-60	5.31365025030854e-58	Down
SEC14L6	ENSG00000214491	646.533	-3.01722	0.208553	9.42742982331012e-60	5.51853392067607e-58	Down
ENSG00000250899	ENSG00000250899	252.155	-2.2144	0.145027	9.76408345252307e-60	5.70199225809603e-58	Down
CDCA3	ENSG00000111665	208.258	2.82303	0.192366	1.01440477298729e-59	5.90981136984778e-58	Up
MS4A15	ENSG00000166961	1867.29	-5.18184	0.435227	1.28893378794651e-59	7.49139313198202e-58	Down
ANGPTL1	ENSG00000116194	334.305	-2.63814	0.176699	1.45541104943464e-59	8.43897560507881e-58	Down
FHL5	ENSG00000112214	349.232	-2.90166	0.199556	1.8122268690014e-59	1.04831340603767e-57	Down
RADIL	ENSG00000157927	302.291	-2.82149	0.193267	1.97464379840777e-59	1.13957855161288e-57	Down
NOVA2	ENSG00000104967	479.293	-2.37039	0.15731	2.25281926265928e-59	1.29706333463015e-57	Down
SPN	ENSG00000197471	2601.74	-2.40342	0.160402	2.55149923035253e-59	1.46558832840414e-57	Down
GPRIN1	ENSG00000169258	266.6	2.69957	0.181196	2.86320715220868e-59	1.64079163136033e-57	Up
LRRN3	ENSG00000173114	345.402	-3.15096	0.221217	2.95211980662924e-59	1.68780052441015e-57	Down
ADPRH	ENSG00000144843	1206.06	-1.48211	0.0944159	3.60470047661252e-59	2.05610438581106e-57	Down
SLC35F2	ENSG00000110660	1197.63	1.91704	0.12461	3.6539428109794e-59	2.07935627203925e-57	Up
COL6A6	ENSG00000206384	1259.95	-3.14351	0.222357	4.91299213210713e-59	2.78937402833777e-57	Down
NOS1	ENSG00000089250	271.77	-4.28475	0.32726	5.08822681993708e-59	2.88219259151494e-57	Down
TMEM177	ENSG00000144120	285.856	1.43959	0.0914149	5.66233342608703e-59	3.2000011968119e-57	Up
CILP2	ENSG00000160161	363.499	3.70108	0.271645	6.57736622680421e-59	3.70857612516843e-57	Up
NDC80	ENSG00000080986	265.76	2.80675	0.192869	7.79117075160313e-59	4.3828909409305e-57	Up
CDCA8	ENSG00000134690	490.688	2.85507	0.198185	8.75386563691704e-59	4.91318220770399e-57	Up
MCM10	ENSG00000065328	230.892	3.20626	0.22558	9.378898978982e-59	5.25075819412562e-57	Up
LINC01863	ENSG00000253959	21.2007	-4.45437	0.318356	9.39814427863639e-59	5.25075819412562e-57	Down
CCNB1	ENSG00000134057	1018.79	2.76627	0.190838	1.10007715861945e-58	6.13218010669527e-57	Up
SPAG5	ENSG00000076382	577.894	2.70249	0.185182	1.29316806494854e-58	7.19218438299158e-57	Up
HS6ST2	ENSG00000171004	1028.56	3.59607	0.261318	1.48593664934911e-58	8.2456036648384e-57	Up
AGMAT	ENSG00000116771	90.699	2.49026	0.166479	1.91160628728894e-58	1.05837398212948e-56	Up
GALNT18	ENSG00000110328	1904.49	-1.74455	0.11341	2.18363139802006e-58	1.20625962385671e-56	Down
RETN	ENSG00000104918	330.562	-4.02391	0.307064	2.27608571775733e-58	1.25450684043672e-56	Down
SH3GL2	ENSG00000107295	97.4742	-4.13109	0.305587	2.29259011388649e-58	1.26077035254022e-56	Down
BUB1	ENSG00000169679	604.058	2.46571	0.167329	2.3203215254006e-58	1.27316613095079e-56	Up
NXPH3	ENSG00000182575	314.648	-2.39382	0.160963	2.41493372359774e-58	1.32212230889915e-56	Down
CDH19	ENSG00000071991	78.069	-3.67078	0.261751	2.81443021783157e-58	1.5374060123108e-56	Down
MME	ENSG00000196549	2108.05	-2.98391	0.21167	2.93082922986768e-58	1.59743218935477e-56	Down
PLEKHN1	ENSG00000187583	151.24	2.7191	0.186233	3.34987586916466e-58	1.82178282578718e-56	Up
CORO2B	ENSG00000103647	333.754	-2.28854	0.152742	3.64093296175968e-58	1.97568944143981e-56	Down
FAM162B	ENSG00000183807	255.258	-2.25211	0.150175	3.72128525487121e-58	2.01483363015952e-56	Down
NCAPH	ENSG00000121152	352.969	2.71836	0.187841	3.96821590952726e-58	2.14379805314923e-56	Up
SLC2A1	ENSG00000117394	4700.01	3.1722	0.228639	4.22341494519857e-58	2.27665271122825e-56	Up
LINC03013	ENSG00000227544	39.7908	-2.70376	0.181685	4.26395267926861e-58	2.29346419658819e-56	Down
ORC1	ENSG00000085840	184.205	2.57583	0.175678	4.45609593391976e-58	2.3915681612965e-56	Up
LYPD1	ENSG00000150551	54.564	2.98297	0.202082	4.52656341754746e-58	2.42408342668529e-56	Up
ENSG00000286256	ENSG00000286256	89.3418	-3.45806	0.246852	4.99472508574636e-58	2.66896780344447e-56	Down
ESCO2	ENSG00000171320	132.059	2.61001	0.177966	5.02761392155787e-58	2.68070188378369e-56	Up
CCNE1	ENSG00000105173	209.451	2.79411	0.192003	5.09831088508651e-58	2.71250045723464e-56	Up
SPTBN1	ENSG00000115306	32098	-1.61	0.104382	5.48900611317276e-58	2.91404443588286e-56	Down
GKN2	ENSG00000183607	1365.23	-5.5454	0.506061	6.01651596889877e-58	3.18719410732571e-56	Down
F10	ENSG00000126218	217.586	-2.07647	0.1378	7.83617700281105e-58	4.14219640836092e-56	Down
GPR146	ENSG00000164849	76.3765	-2.14154	0.141374	8.42677226672621e-58	4.44480523410739e-56	Down
CCDC141	ENSG00000163492	300.096	-3.41692	0.249858	9.78543314413222e-58	5.1503716464835e-56	Down
ENSG00000261338	ENSG00000261338	149.092	-1.53777	0.0991448	1.33175000518499e-57	6.99439665464074e-56	Down
RMI2	ENSG00000175643	332.019	2.05559	0.136698	1.37726769369715e-57	7.21800100925428e-56	Up
CD52	ENSG00000169442	3607.6	-2.63799	0.182476	1.39515997423577e-57	7.29618095694685e-56	Down
AGTR1	ENSG00000144891	188.324	-2.7694	0.192285	1.4757560259452e-57	7.70124852092724e-56	Down
GRHL3	ENSG00000158055	77.7776	3.19576	0.223789	1.56850219462354e-57	8.16786694852051e-56	Up
KIF11	ENSG00000138160	742.208	2.64489	0.184116	2.2429850135232e-57	1.16554435226024e-55	Up
BANCR	ENSG00000278910	39.2766	-3.54063	0.253394	2.4127239823796e-57	1.25109685234301e-55	Down
STX1A	ENSG00000106089	354.022	2.64712	0.183131	2.55033887677986e-57	1.31966585718945e-55	Up
STARD8	ENSG00000130052	1211.09	-1.96941	0.130927	2.93483088578803e-57	1.51542309759417e-55	Down
PYGM	ENSG00000068976	73.3347	-1.76936	0.115316	3.67407521577865e-57	1.89315216002947e-55	Down
ADAMTSL3	ENSG00000156218	780.8	-2.35044	0.159898	3.91929118208871e-57	2.01527158958259e-55	Down
RAI2	ENSG00000131831	1021.96	-2.0627	0.137768	4.25024677845158e-57	2.18087453420674e-55	Down
TBX4	ENSG00000121075	1029.46	-2.33079	0.158405	4.59056550608273e-57	2.35058037928374e-55	Down
GCOM1	ENSG00000137878	307.47	-2.61164	0.180283	4.84570372115345e-57	2.47605364934856e-55	Down
XRCC2	ENSG00000196584	150.084	2.82106	0.19797	4.97803852834054e-57	2.53838567535568e-55	Up
STARD9	ENSG00000159433	794.169	-2.0973	0.140795	5.10318561205132e-57	2.59680152503699e-55	Down
SEMA6D	ENSG00000137872	573.364	-2.48036	0.17099	6.19392983408716e-57	3.14531091181482e-55	Down
ADAMTS9-AS1	ENSG00000241158	125.049	-2.89154	0.202983	6.48869966549874e-57	3.28818877470429e-55	Down
FGFR4	ENSG00000160867	1780.31	-3.29727	0.241948	6.51619917193619e-57	3.29531581629029e-55	Down
OTC	ENSG00000036473	20.95	-4.52066	0.329585	7.44944942257482e-57	3.75951946476322e-55	Down
AGRP	ENSG00000159723	78.3948	-3.43655	0.249689	7.69925426331989e-57	3.87761004756565e-55	Down
ITIH5	ENSG00000123243	1863.47	-2.49834	0.172145	8.83082969802599e-57	4.43839672138285e-55	Down
SLC11A1	ENSG00000018280	2847.32	-2.04276	0.137142	9.42935185901859e-57	4.72952378417482e-55	Down
ENSG00000253288	ENSG00000253288	143.993	-4.43013	0.35421	1.15140372519487e-56	5.76336309548055e-55	Down
HELLS	ENSG00000119969	387.101	2.19501	0.148917	1.55594591403598e-56	7.77244102516508e-55	Up
NCAPG	ENSG00000109805	331.243	3.03848	0.217999	1.56679135501508e-56	7.81070966757212e-55	Up
CHEK1	ENSG00000149554	414.037	2.39378	0.164978	1.57202746246568e-56	7.82091634318373e-55	Up
MNX1	ENSG00000130675	40.0605	3.6195	0.256518	1.78532641156664e-56	8.86410949321762e-55	Up
LINC00656	ENSG00000233746	16.9628	-3.60649	0.247769	2.24282221326894e-56	1.11130707928984e-54	Down
CNOT11	ENSG00000158435	2047.92	0.914889	0.0586171	2.63021611370972e-56	1.30063126251932e-54	NS
TOM1L2	ENSG00000175662	3015.03	-1.59728	0.105169	2.69826944941267e-56	1.33159868784194e-54	Down
SEMA5A	ENSG00000112902	2913.12	-2.43928	0.16894	3.09661478621052e-56	1.52511387271858e-54	Down
MMP13	ENSG00000137745	1116.39	5.8946	0.522899	3.87489955453092e-56	1.90460243234429e-54	Up
MMP12	ENSG00000262406	943.931	4.47963	0.378494	3.98022902804808e-56	1.9524615474187e-54	Up
ANKRD29	ENSG00000154065	1785.76	-3.05696	0.223304	4.11226585471235e-56	2.01320448340379e-54	Down
TBX2	ENSG00000121068	2233.31	-1.91861	0.128728	4.74970539342174e-56	2.32063793196125e-54	Down
F11	ENSG00000088926	204.294	-4.86616	0.422339	4.9714201060485e-56	2.41692914057522e-54	Down
TTK	ENSG00000112742	258.904	3.015	0.216839	4.976349394506e-56	2.41692914057522e-54	Up
BRIP1	ENSG00000136492	207.38	2.54108	0.176736	4.95810124490187e-56	2.41692914057522e-54	Up
EFNA4	ENSG00000243364	393.441	1.95402	0.13037	5.21207368414066e-56	2.52641366108533e-54	Up
SCGB1A1	ENSG00000149021	8530.46	-5.59013	0.530249	5.35194212000056e-56	2.58909436641526e-54	Down
CAMP	ENSG00000164047	74.9472	-3.27561	0.234995	5.38554518576425e-56	2.60022178683543e-54	Down
SYT15	ENSG00000204176	66.2335	-3.08248	0.219421	5.92549239926511e-56	2.8552957186007e-54	Down
MRPL3	ENSG00000114686	2403.8	1.09043	0.0705027	5.97041556692511e-56	2.87130161980338e-54	Up
FUT2	ENSG00000176920	462.532	2.73095	0.192487	7.21283770302387e-56	3.4620209460287e-54	Up
ARRB1	ENSG00000137486	4067.33	-1.62655	0.10756	7.57689875514552e-56	3.62966007358309e-54	Down
ZWINT	ENSG00000122952	718.619	2.35223	0.16225	7.95556092415277e-56	3.80362656504279e-54	Up
CCNA2	ENSG00000145386	456.674	2.80482	0.20028	8.46868541963354e-56	4.04107874099906e-54	Up
LEPR	ENSG00000116678	1893.94	-1.97969	0.133832	9.5035739154974e-56	4.52610014418262e-54	Down
SALL4	ENSG00000101115	75.1328	2.90718	0.203456	1.17197916463525e-55	5.56328323294928e-54	Up
ADAMTSL4	ENSG00000143382	1765.81	-2.10205	0.143075	1.17267396397227e-55	5.56328323294928e-54	Down
SESN1	ENSG00000080546	1365.79	-1.6786	0.111547	1.34728593643241e-55	6.37932088086442e-54	Down
IL3RA	ENSG00000185291	884.653	-1.73162	0.115736	1.48231362186026e-55	7.0051457039242e-54	Down
GHR	ENSG00000112964	237.847	-2.16316	0.147902	1.55670828029589e-55	7.34257384438795e-54	Down
FFAR4	ENSG00000186188	315.064	-3.01174	0.219362	1.6532725311566e-55	7.78307396769251e-54	Down
MARCO	ENSG00000019169	10357.1	-3.54647	0.270007	1.80532696739648e-55	8.48261581021715e-54	Down
DNAAF9	ENSG00000088854	1449.13	-1.31402	0.0861589	2.03260969853786e-55	9.53227879082948e-54	Down
ENSG00000227066	ENSG00000227066	198.857	4.67165	0.378066	2.06974795025279e-55	9.68792136943707e-54	Up
FAM110D	ENSG00000197245	183.942	-2.31797	0.159633	2.52976105788273e-55	1.1818561803179e-53	Down
ACKR4	ENSG00000129048	152.742	-2.94224	0.212494	2.81116873254159e-55	1.3108276711606e-53	Down
GYPC	ENSG00000136732	1598.93	-1.72735	0.115762	3.20836459886303e-55	1.49319845381999e-53	Down
TRIM58	ENSG00000162722	165.155	-3.11194	0.220275	3.30542373239878e-55	1.53255440235435e-53	Down
CST1	ENSG00000170373	313.865	7.10985	0.607685	3.30155896329927e-55	1.53255440235435e-53	Up
CENPU	ENSG00000151725	397.454	2.15769	0.14785	3.52832245788929e-55	1.63281443254058e-53	Up
CHRM2	ENSG00000181072	55.5753	-4.7547	0.377132	3.84576114587333e-55	1.77636504001573e-53	Down
MYO16-AS1	ENSG00000236242	59.8352	-4.38696	0.342669	4.03548435107587e-55	1.86049482479018e-53	Down
ENTREP2	ENSG00000104059	98.0421	-3.06012	0.223539	6.16743729265577e-55	2.83806256054349e-53	Down
AATK	ENSG00000181409	1136.53	-2.42729	0.17092	6.60363918724079e-55	3.03309847088867e-53	Down
LINC02997	ENSG00000249364	128.812	-3.76118	0.294385	6.94110829834337e-55	3.18214136884986e-53	Down
LOXHD1	ENSG00000167210	49.7695	-2.41733	0.165812	7.5393774233842e-55	3.44996847133105e-53	Down
LINC01936	ENSG00000235997	414.326	-2.29093	0.159499	9.18897987295401e-55	4.19698527642352e-53	Down
AFF3	ENSG00000144218	937.563	-3.05023	0.223593	9.62643915382982e-55	4.38861845959078e-53	Down
ADCY4	ENSG00000129467	639.737	-1.89728	0.128628	1.08690490562552e-54	4.94592145088629e-53	Down
SOX7	ENSG00000171056	661.841	-2.7404	0.196317	1.50419862454614e-54	6.83212586374872e-53	Down
ENSG00000265055	ENSG00000265055	23.3993	2.50469	0.168422	1.54941904262541e-54	7.0245103250413e-53	Up
SULT1C4	ENSG00000198075	470.55	-2.26009	0.157097	1.8328459309114e-54	8.29413508255791e-53	Down
KHDRBS2	ENSG00000112232	159.234	-2.9933	0.220739	2.25439415117152e-54	1.018296967694e-52	Down
EFNA3	ENSG00000143590	87.5458	2.48499	0.173572	2.61251440993594e-54	1.1778886200827e-52	Up
ENSG00000237413	ENSG00000237413	73.9136	-4.07578	0.321489	3.21143405502383e-54	1.44526317555173e-52	Down
DLC1	ENSG00000164741	8737.48	-2.42663	0.17196	3.85152577051402e-54	1.73015334383511e-52	Down
GLDN	ENSG00000186417	794.554	-2.92138	0.214436	4.09955814359161e-54	1.83820589740167e-52	Down
BMX	ENSG00000102010	110.022	-2.50584	0.176703	4.39136510622012e-54	1.9654564226325e-52	Down
SOX17	ENSG00000164736	331.68	-2.51226	0.178815	4.4044270146804e-54	1.96771186501031e-52	Down
TFAP2A	ENSG00000137203	295.032	3.52617	0.272241	4.89753011222607e-54	2.18403129204671e-52	Up
KIF18B	ENSG00000186185	261.667	3.2953	0.248731	6.83545880205117e-54	3.04270958326514e-52	Up
PALMD	ENSG00000099260	1217.15	-1.98948	0.137492	7.42677665482724e-54	3.2999375183505e-52	Down
IQANK1	ENSG00000203499	838.267	1.91259	0.131521	7.86336665645489e-54	3.48760929444609e-52	Up
HHIP	ENSG00000164161	2373.97	-3.97043	0.325448	8.61731061651925e-54	3.81510428684779e-52	Down
MMRN2	ENSG00000173269	2357.4	-1.93823	0.133421	9.20122550495259e-54	4.0662785218013e-52	Down
GGA2	ENSG00000103365	6039.73	-1.01001	0.0665871	1.05708114689136e-53	4.66313476435332e-52	Down
GFOD1	ENSG00000145990	730.561	-1.76881	0.120531	1.06679747476969e-53	4.69754787498673e-52	Down
RAB19	ENSG00000146955	135.712	1.45801	0.0973098	1.18148278562028e-53	5.19323087507321e-52	Up
ODAM	ENSG00000109205	70.3627	-4.48845	0.377989	1.29381225928628e-53	5.67680380742657e-52	Down
HBA1	ENSG00000206172	64.8586	-3.84682	0.29109	1.32316016604348e-53	5.79520524866934e-52	Down
ANKRD22	ENSG00000152766	690.808	2.7273	0.198125	1.33120509343937e-53	5.82004765183378e-52	Up
RGS17	ENSG00000091844	317.633	3.22953	0.244203	1.57536422976952e-53	6.87525951308845e-52	Up
C1QTNF7	ENSG00000163145	466.091	-2.62946	0.190005	1.72379883839952e-53	7.50970055229575e-52	Down
LINC00891	ENSG00000281852	26.6781	-2.93917	0.208923	2.06924069058068e-53	8.9986287974951e-52	Down
NOTCH4	ENSG00000204301	1850.65	-1.83354	0.125939	2.38265610050057e-53	1.03432577304385e-51	Down
NEBL	ENSG00000078114	4926.4	-1.70551	0.116533	2.56345856208162e-53	1.11084714049781e-51	Down
HSPB8	ENSG00000152137	2491.08	-2.25632	0.158413	2.77406559314311e-53	1.19999130164059e-51	Down
PITX1	ENSG00000069011	321.651	4.66837	0.416093	2.9998925602223e-53	1.29539374691148e-51	Up
CENPI	ENSG00000102384	137.156	2.4832	0.176447	3.14690653574373e-53	1.35648816524054e-51	Up
FHL2	ENSG00000115641	2010.14	2.50118	0.17944	3.21530880653418e-53	1.38354173855902e-51	Up
PGM2L1	ENSG00000165434	1369.1	1.96181	0.13587	3.59783466303508e-53	1.54543066165081e-51	Up
ORC6	ENSG00000091651	163.192	2.60512	0.187001	3.72266197432711e-53	1.59625402525037e-51	Up
LINC03095	ENSG00000233760	44.4847	-3.41928	0.252407	3.86769509472741e-53	1.65554899805199e-51	Down
SPC24	ENSG00000161888	186.459	2.44468	0.173963	4.00920750696749e-53	1.71313297079079e-51	Up
THBS2	ENSG00000186340	3451.71	3.18255	0.240792	4.42045437758011e-53	1.88557364380708e-51	Up
MKI67	ENSG00000148773	1976.3	3.0291	0.229164	5.02006831563445e-53	2.13762527044386e-51	Up
GNPNAT1	ENSG00000100522	659.226	1.50227	0.101644	5.31593267550006e-53	2.25968597455789e-51	Up
BDNF	ENSG00000176697	199.114	-3.21264	0.247633	5.4066372357664e-53	2.29426628860973e-51	Down
ANXA8L1	ENSG00000264230	169.617	-3.86318	0.305984	5.88139882401245e-53	2.49141742584721e-51	Down
FAM111B	ENSG00000189057	304.046	2.7031	0.197974	6.17307972982415e-53	2.61046769885167e-51	Up
CES1	ENSG00000198848	6755.12	-2.80907	0.204678	6.23318606520553e-53	2.63134861654554e-51	Down
LRRC2	ENSG00000163827	120.795	-2.69007	0.195155	6.32860412799396e-53	2.66703906266852e-51	Down
PGM5	ENSG00000154330	912.856	-2.2864	0.162593	7.91396655225832e-53	3.32943152019279e-51	Down
TROAP	ENSG00000135451	226.766	3.06114	0.229313	8.27188650690048e-53	3.47405069100596e-51	Up
SLCO5A1	ENSG00000137571	117.516	3.0464	0.225333	8.61865180849893e-53	3.61349868217185e-51	Up
AURKB	ENSG00000178999	263.682	3.014	0.22425	1.09640960943036e-52	4.58901680725228e-51	Up
CD101	ENSG00000134256	500.724	-2.51167	0.181614	1.11683669315384e-52	4.66655086422217e-51	Down
ENSG00000263893	ENSG00000263893	27.6742	4.95815	0.381189	1.15552266680327e-52	4.81998374977615e-51	Up
SLC1A1	ENSG00000106688	2116.18	-2.52085	0.1826	1.16561568899263e-52	4.85382954226185e-51	Down
LIMCH1	ENSG00000064042	11514.7	-1.82465	0.126092	1.19782584720706e-52	4.97950416177078e-51	Down
ACACB	ENSG00000076555	911.02	-1.60145	0.109539	1.41716784365443e-52	5.88136644692255e-51	Down
SGPL1	ENSG00000166224	3425.53	1.02187	0.0681999	1.60539185651073e-52	6.65125778118897e-51	Up
TNS2	ENSG00000111077	4945.01	-1.69739	0.116805	1.61772270874595e-52	6.69104298101382e-51	Down
STEAP1	ENSG00000164647	636.968	2.71962	0.200825	1.75570994264931e-52	7.24954507800669e-51	Up
CASP12	ENSG00000204403	31.0315	-2.68565	0.190995	1.80844399381493e-52	7.45474047668886e-51	Down
EZH2	ENSG00000106462	473.341	2.22043	0.157523	1.82170125867544e-52	7.49678972676719e-51	Up
KDELR3	ENSG00000100196	1389.7	2.09383	0.147379	1.88921489716431e-52	7.7616036487017e-51	Up
ENSG00000232188	ENSG00000232188	11.04	-5.07117	0.394318	2.05734398369343e-52	8.43820667024225e-51	Down
SLIT3	ENSG00000184347	3363.66	-2.62341	0.191196	2.29283414140382e-52	9.38837111622898e-51	Down
ECT2	ENSG00000114346	1376.69	2.04438	0.143988	2.42823774880052e-52	9.92623121080507e-51	Up
RAMP2-AS1	ENSG00000197291	83.3338	-2.36752	0.167933	2.91458576844622e-52	1.18945166626756e-50	Down
MFNG	ENSG00000100060	1206.29	-1.737	0.120099	3.00374572002188e-52	1.22177232628485e-50	Down
DNA2	ENSG00000138346	207.098	1.97009	0.137634	3.00173547967705e-52	1.22177232628485e-50	Up
MSL3-DT	ENSG00000282840	22.2813	-3.11935	0.22406	3.12678173117568e-52	1.26971151524083e-50	Down
CDC45	ENSG00000093009	226.519	2.78482	0.204768	3.74579292786334e-52	1.51856302713561e-50	Up
TIE1	ENSG00000066056	2447.21	-1.90814	0.13347	3.972519325803e-52	1.6078214769632e-50	Down
MT1M	ENSG00000205364	514.864	-2.69202	0.198208	4.00400992052532e-52	1.6178970563546e-50	Down
CRTAC1	ENSG00000095713	3576.87	-3.491	0.273905	4.38215995914336e-52	1.76778350851825e-50	Down
NPNT	ENSG00000168743	6385.64	-2.30289	0.16592	5.63341453719577e-52	2.26881376607226e-50	Down
ITGA8	ENSG00000077943	1790.61	-2.13706	0.152345	5.86145748516768e-52	2.35678635637226e-50	Down
ENSG00000276668	ENSG00000276668	10.2817	-4.39076	0.328862	6.69122806805121e-52	2.68601883510789e-50	Down
DDX11-AS1	ENSG00000245614	18.3314	2.24381	0.152697	6.78002626132296e-52	2.71721738744229e-50	Up
PBK	ENSG00000168078	230.074	3.19187	0.246167	7.61177962148369e-52	3.04558105670686e-50	Up
OSCAR	ENSG00000170909	1262.35	-2.37835	0.171996	1.25297095307744e-51	5.00514960360429e-50	Down
SYT12	ENSG00000173227	554.237	4.39493	0.377879	1.26320103366273e-51	5.03781004108062e-50	Up
CFD	ENSG00000197766	2813.88	-2.74119	0.204232	1.28581164803686e-51	5.11965946288961e-50	Down
CACNA1S	ENSG00000081248	27.5577	-4.59726	0.365783	1.30257320904552e-51	5.17799239842132e-50	Down
LINC02014	ENSG00000248243	16.4829	3.57791	0.257485	1.56164877869344e-51	6.19782517718673e-50	Up
NLRC4	ENSG00000091106	449.396	-2.01478	0.142857	1.57423151794951e-51	6.237669861187e-50	Down
SLC14A1	ENSG00000141469	316.241	-3.21039	0.249199	1.5920450096687e-51	6.29807870195873e-50	Down
PPP1R14D	ENSG00000166143	178.243	4.1581	0.337574	1.68687590801282e-51	6.66248074006932e-50	Up
FIRRM	ENSG00000000460	223.787	1.65687	0.114755	1.77230048723856e-51	6.98861962226689e-50	Up
KIF17	ENSG00000117245	193.231	-2.10908	0.150082	1.79119200253238e-51	7.05177628348501e-50	Down
SECISBP2L	ENSG00000138593	5294.57	-1.50467	0.103868	2.10757283576276e-51	8.28404470236431e-50	Down
ENSG00000279453	ENSG00000279453	503.505	-1.50986	0.104186	2.30596217469648e-51	9.04933348140488e-50	Down
ENSG00000226252	ENSG00000226252	18.9741	-3.13036	0.224002	2.73524106787322e-51	1.07168143245569e-49	Down
KCNK3	ENSG00000171303	1480.96	-3.29351	0.2573	2.90957149228891e-51	1.13816682601866e-49	Down
PRAM1	ENSG00000133246	549.106	-2.52281	0.185346	4.16894591197576e-51	1.62821236278709e-49	Down
STYXL2	ENSG00000198842	28.2263	-3.8075	0.29398	4.34845724536858e-51	1.6956217942314e-49	Down
ARC	ENSG00000198576	282.282	-3.38656	0.266307	4.6078335471173e-51	1.7939100541293e-49	Down
PNPLA6	ENSG00000032444	4685.7	-1.64603	0.114464	4.77530091586445e-51	1.8561617363456e-49	Down
SLC27A6	ENSG00000113396	51.6494	-4.06533	0.335286	5.16083842485363e-51	2.00284626655672e-49	Down
TMPRSS11E	ENSG00000087128	452.351	5.7167	0.535622	5.37430775538021e-51	2.08239567640143e-49	Up
MAP3K15	ENSG00000180815	48.6316	-2.80588	0.20616	5.62745146225988e-51	2.17704261853073e-49	Down
CBLC	ENSG00000142273	448.897	2.72696	0.203159	6.28421233830923e-51	2.42728938616867e-49	Up
AARD	ENSG00000205002	187.769	-2.94656	0.226636	6.45350680255057e-51	2.48876039852449e-49	Down
AGBL1	ENSG00000273540	83.8454	-3.79253	0.310544	6.55966865471605e-51	2.52572987589043e-49	Down
GIMAP6	ENSG00000133561	2314.42	-2.01486	0.144065	6.96600823660491e-51	2.67798250813806e-49	Down
MYO7A	ENSG00000137474	408.95	1.84626	0.130311	7.00067764631932e-51	2.68709891441743e-49	Up
SULT1A1	ENSG00000196502	1107.88	-1.94363	0.138084	7.05408711507677e-51	2.703368666742e-49	Down
ESAM	ENSG00000149564	4187.87	-2.17348	0.156455	7.61081174735645e-51	2.91217441072405e-49	Down
GPBAR1	ENSG00000179921	88.1702	-2.16425	0.154517	8.22386907171657e-51	3.14185103928337e-49	Down
PIMREG	ENSG00000129195	145.517	3.02913	0.229997	9.49863452223145e-51	3.62321942343345e-49	Up
SLC16A11	ENSG00000174326	180.237	-2.77736	0.209089	1.01349386566364e-50	3.85993230483419e-49	Down
BMPER	ENSG00000164619	304.786	-3.1287	0.245046	1.04190954342935e-50	3.96200238320801e-49	Down
LINC00857	ENSG00000237523	111.156	2.15791	0.154065	1.18757925196504e-50	4.50894060571929e-49	Up
CGREF1	ENSG00000138028	112.901	3.31602	0.256266	1.42663751439802e-50	5.40821303178364e-49	Up
SIGLEC17P	ENSG00000171101	94.2938	-2.16591	0.155162	1.46189594833348e-50	5.53332128468756e-49	Down
HYAL1	ENSG00000114378	1693.49	-2.94553	0.229152	1.52509183908388e-50	5.7636251983375e-49	Down
TNR	ENSG00000116147	176.743	-4.04092	0.336662	1.73016194601373e-50	6.52856646921211e-49	Down
LRRK2-DT	ENSG00000225342	678.526	-3.50206	0.284672	1.78466697337339e-50	6.72389045405977e-49	Down
IL11RA	ENSG00000137070	419.126	-1.46122	0.10134	1.89551907674538e-50	7.13058226922299e-49	Down
CDCA2	ENSG00000184661	155.34	2.83585	0.215015	1.91262184934591e-50	7.1839013934008e-49	Up
MDK	ENSG00000110492	5924.93	2.46825	0.181904	2.19516832183204e-50	8.23255251216733e-49	Up
GIMAP1	ENSG00000213203	581.553	-2.0443	0.146988	2.27715560714333e-50	8.52699169105412e-49	Down
PACRG-AS3	ENSG00000225683	32.2376	-5.16723	0.429064	2.3427551842481e-50	8.75926164695931e-49	Down
LIMD1	ENSG00000144791	1797.57	-1.35985	0.0942192	2.79831107803512e-50	1.0446602102126e-48	Down
TGFBR2	ENSG00000163513	15003.5	-1.54549	0.107995	3.01005672576095e-50	1.1213061827273e-48	Down
LINC01977	ENSG00000262772	29.9632	3.72964	0.283654	3.01276460397641e-50	1.1213061827273e-48	Up
LINC02555	ENSG00000260943	147.599	-3.63121	0.296787	3.46550877034604e-50	1.28785656985269e-48	Down
OLR1	ENSG00000173391	4549.5	-2.82573	0.217605	3.64506744181351e-50	1.35253508540635e-48	Down
EPN3	ENSG00000049283	334.619	2.87853	0.218743	3.6623231045545e-50	1.35688517802732e-48	Up
SUSD2	ENSG00000099994	16687.5	-3.58219	0.29739	3.71137788633383e-50	1.37298590374223e-48	Down
HRCT1	ENSG00000196196	123.858	-2.17992	0.156947	3.8386811017864e-50	1.41794173770354e-48	Down
FAM136A	ENSG00000035141	1205.05	1.05516	0.0723604	5.01232935259164e-50	1.8486827373085e-48	Up
KIF1C	ENSG00000129250	8425.28	-1.45084	0.101245	5.15984310025887e-50	1.90023230810885e-48	Down
EEF1A2	ENSG00000101210	1113.52	4.48221	0.415188	5.27820974701438e-50	1.94090930232416e-48	Up
PUS7	ENSG00000091127	691.233	1.31651	0.09122	5.38551976195394e-50	1.97740483834498e-48	Up
ITPKA	ENSG00000137825	308.059	3.85478	0.318248	5.70310202374655e-50	2.08776094531988e-48	Up
CHRNA5	ENSG00000169684	37.1868	2.65197	0.192335	5.69559369787977e-50	2.08776094531988e-48	Up
ADGRF4	ENSG00000153294	139.273	4.07131	0.34303	6.34708278888466e-50	2.32004321256295e-48	Up
AHNAK	ENSG00000124942	62873	-1.8773	0.134593	6.55686000355967e-50	2.3931563289778e-48	Down
ATP1A2	ENSG00000018625	252.172	-2.89441	0.222523	8.3039597997159e-50	3.02631830620553e-48	Down
SYNM	ENSG00000182253	875.785	-1.70759	0.121074	8.73629690257195e-50	3.17915658945671e-48	Down
CABYR	ENSG00000154040	167.222	3.3958	0.270576	9.75323091711136e-50	3.54396288450356e-48	Up
MAD2L1	ENSG00000164109	510.124	2.3629	0.175103	1.05511617694921e-49	3.8282299514842e-48	Up
C1orf74	ENSG00000162757	149.275	1.36704	0.0949303	1.08956137245918e-49	3.94736658527421e-48	Up
ENSG00000286320	ENSG00000286320	54.3965	-2.39513	0.174941	1.19279909630483e-49	4.31501230605732e-48	Down
GPC3	ENSG00000147257	3377.21	-2.72257	0.209635	1.24907014600087e-49	4.51192098246883e-48	Down
XPR1	ENSG00000143324	3983.56	1.59803	0.113042	1.4091533660193e-49	5.08269185416989e-48	Up
KCNN4	ENSG00000104783	1369.25	3.15062	0.253944	2.14103896189313e-49	7.71119862237194e-48	Up
ENSG00000254951	ENSG00000254951	20.0942	-3.80418	0.296966	2.4101288291455e-49	8.66762900182577e-48	Down
ENSG00000214708	ENSG00000214708	176.422	-2.75828	0.212415	2.77270735263831e-49	9.94242591201165e-48	Down
ENSG00000253177	ENSG00000253177	34.7371	-2.86109	0.212522	2.76936737158779e-49	9.94242591201165e-48	Down
ZNF106	ENSG00000103994	4538.15	-1.24071	0.0864436	2.79196931475677e-49	9.99688049387435e-48	Down
CCN4	ENSG00000104415	647.84	2.40889	0.179581	3.05668396308718e-49	1.09287591199183e-47	Up
RSPO2	ENSG00000147655	216.492	-3.44548	0.281736	3.56594330321281e-49	1.27309885586464e-47	Down
LRP2BP	ENSG00000109771	386.639	-2.2668	0.166745	3.76468518378014e-49	1.34209932416534e-47	Down
ENSG00000228692	ENSG00000228692	10.3458	-3.71613	0.272203	4.06208137492745e-49	1.44601843081053e-47	Down
KNL1	ENSG00000137812	275.388	2.53356	0.1924	4.37466953388343e-49	1.55503651677621e-47	Up
LINC02898	ENSG00000205086	55.9287	-3.64667	0.299787	4.71797996934962e-49	1.67464391763008e-47	Down
MIR3945HG	ENSG00000251230	59.7569	-3.09727	0.24019	5.22300255818602e-49	1.85122230844839e-47	Down
CELSR3	ENSG00000008300	352.005	2.61336	0.199848	5.59867536589725e-49	1.98151097690277e-47	Up
CAV3	ENSG00000182533	17.4202	-3.76376	0.284791	6.13162289846604e-49	2.16700741830946e-47	Down
HSPB6	ENSG00000004776	245.484	-2.9265	0.224142	6.73399814944585e-49	2.37647154836631e-47	Down
ENSG00000236304	ENSG00000236304	69.6088	-2.81133	0.21347	7.37238933953938e-49	2.59802576624831e-47	Down
AURKA	ENSG00000087586	554.347	2.26537	0.169025	7.69864986839853e-49	2.70910739343201e-47	Up
FPR2	ENSG00000171049	597.319	-2.65989	0.203582	7.93752912440027e-49	2.789165857223e-47	Down
COLEC10	ENSG00000184374	84.0812	-3.18636	0.250973	8.17964234133916e-49	2.87013001010051e-47	Down
EDN3	ENSG00000124205	32.5501	-4.93217	0.42539	9.46518465965539e-49	3.31646548781954e-47	Down
LINC02289	ENSG00000258819	65.7518	-2.28854	0.167566	9.84639304208243e-49	3.44511386794801e-47	Down
P3H2	ENSG00000090530	2843.59	-2.78131	0.218106	9.90979421834765e-49	3.46235787455004e-47	Down
MAPK4	ENSG00000141639	396.57	-3.79401	0.321365	1.01788003994366e-48	3.55128644945919e-47	Down
ACSS3	ENSG00000111058	881.05	-2.05391	0.150415	1.03561751599179e-48	3.60803846800151e-47	Down
RBP4	ENSG00000138207	646.473	-3.28001	0.269687	1.26357655149036e-48	4.39599178417078e-47	Down
ANO2	ENSG00000047617	80.9551	-2.13258	0.155578	1.33191907429189e-48	4.62719251206193e-47	Down
ENSG00000285108	ENSG00000285108	37.2784	4.45476	0.349153	1.35195078566297e-48	4.69014100706587e-47	Up
SELP	ENSG00000174175	872.986	-2.39421	0.180519	1.45295667061253e-48	5.03342772035501e-47	Down
LGI4	ENSG00000153902	151.587	-1.91477	0.138768	1.60067724103003e-48	5.53734988585944e-47	Down
PID1	ENSG00000153823	1452.22	-2.05606	0.151604	1.79800764991952e-48	6.21123008867268e-47	Down
PLEK2	ENSG00000100558	513.69	2.45023	0.185456	1.88191812892732e-48	6.49195582956405e-47	Up
AQP4	ENSG00000171885	14480.2	-4.01614	0.349658	1.94540892059547e-48	6.70155120722545e-47	Down
TACC1	ENSG00000147526	9382.68	-1.70794	0.122914	1.95454646451887e-48	6.72358501195711e-47	Down
GATA6	ENSG00000141448	927.14	-2.15446	0.160251	2.36835447681257e-48	8.13566250038963e-47	Down
CASQ2	ENSG00000118729	146.387	-3.08693	0.245585	2.86666111153471e-48	9.83364994162404e-47	Down
GALNT7	ENSG00000109586	2021.92	1.67597	0.120677	2.90498566858961e-48	9.95119881194098e-47	Up
SERINC1	ENSG00000111897	12312.4	-0.902645	0.0628122	3.43035825235247e-48	1.17345044428799e-46	NS
TK1	ENSG00000167900	1408.97	2.40082	0.180424	3.67496329755604e-48	1.25537360444508e-46	Up
ADAM12	ENSG00000148848	846.114	3.01212	0.24104	3.81258950802687e-48	1.30057556138213e-46	Up
PLPP2	ENSG00000141934	1843.65	2.51119	0.192177	3.84099356812385e-48	1.30844512840797e-46	Up
ADAMTS14	ENSG00000138316	166.943	2.50188	0.190816	4.27969876030892e-48	1.45586923015391e-46	Up
CLSPN	ENSG00000092853	296.853	2.66738	0.207611	4.48375691466394e-48	1.52317321116292e-46	Up
RALGPS2	ENSG00000116191	1009.44	1.78305	0.12949	4.55580557163358e-48	1.54550820546966e-46	Up
PCOLCE2	ENSG00000163710	864.525	-2.85932	0.228031	4.90970532465093e-48	1.66326439913969e-46	Down
MYEOV	ENSG00000172927	311.492	4.1935	0.384095	6.61223639171395e-48	2.23694237213197e-46	Up
SHROOM4	ENSG00000158352	2002.36	-1.85885	0.13651	8.37948265831031e-48	2.83090318402723e-46	Down
HBEGF	ENSG00000113070	3600.7	-2.32476	0.177121	9.22114094825146e-48	3.11096181620032e-46	Down
SYNJ2	ENSG00000078269	959.362	1.75743	0.127978	1.00057672435879e-47	3.37103644482803e-46	Up
CYBRD1	ENSG00000071967	11605.7	-1.88492	0.138777	1.00322379896948e-47	3.37531826026398e-46	Down
C1QTNF2	ENSG00000145861	124.656	-1.93614	0.142076	1.02579917657851e-47	3.44654471286863e-46	Down
FEZF1-AS1	ENSG00000230316	72.2719	4.17853	0.345077	1.11408204579625e-47	3.73804245379545e-46	Up
SLC24A2	ENSG00000155886	37.7353	5.16595	0.447619	1.1401589109554e-47	3.82031114877092e-46	Up
LINC01836	ENSG00000267530	126.416	-2.48395	0.189443	1.1550968091951e-47	3.86508314312799e-46	Down
TRIM71	ENSG00000206557	113.129	-3.68056	0.309122	1.19962456695066e-47	4.00860923073554e-46	Down
ART4	ENSG00000111339	152.016	-2.70809	0.210172	1.24392670789922e-47	4.15099188634615e-46	Down
ENSG00000233251	ENSG00000233251	122.525	-2.5965	0.201032	1.35105594523878e-47	4.50235722403147e-46	Down
ABCA3	ENSG00000167972	24882	-2.95974	0.237678	1.54120889674019e-47	5.12906792542017e-46	Down
GPER1	ENSG00000164850	343.217	-2.43893	0.187182	1.55447667322163e-47	5.16621265096298e-46	Down
SGCA	ENSG00000108823	394.173	-2.14561	0.16108	1.59510159724135e-47	5.29405370440306e-46	Down
PTCRA	ENSG00000171611	56.2548	-2.77835	0.212876	1.65063931947643e-47	5.47097710659437e-46	Down
LHFPL3	ENSG00000187416	95.9079	-3.8582	0.337755	1.83528825921583e-47	6.0747793702816e-46	Down
C2CD4A	ENSG00000198535	295.25	3.40674	0.283022	1.85531136120271e-47	6.13277921242841e-46	Up
FOXM1	ENSG00000111206	620.56	2.92931	0.234578	2.18150589010609e-47	7.20131829968129e-46	Up
PRSS35	ENSG00000146250	75.4958	-2.66566	0.20568	2.35607964118401e-47	7.76714588162907e-46	Down
REEP1	ENSG00000068615	282.475	-2.36513	0.18121	2.67427465672606e-47	8.80428651080806e-46	Down
MS4A7	ENSG00000166927	3345.53	-2.223	0.168255	2.90063361572023e-47	9.53670786766354e-46	Down
MYO19	ENSG00000278259	996.968	1.33173	0.095374	2.94751272271117e-47	9.67786406290988e-46	Up
ITM2A	ENSG00000078596	1788.98	-2.03612	0.152429	3.16708805513173e-47	1.03849156053765e-45	Down
GTSE1	ENSG00000075218	252.387	2.90357	0.231206	3.27920757323632e-47	1.07382008209302e-45	Up
SLC46A2	ENSG00000119457	433.385	-3.26113	0.272458	3.42115989226899e-47	1.11881051570242e-45	Down
LHFPL6	ENSG00000183722	2322.63	-1.59115	0.115859	3.66944907073126e-47	1.19840981834654e-45	Down
FER1L4	ENSG00000088340	251.607	3.03228	0.244831	4.22433332599186e-47	1.3777955250878e-45	Up
SPTBN2	ENSG00000173898	1476.31	2.22761	0.16937	4.57580573977694e-47	1.49044870357914e-45	Up
SOX4	ENSG00000124766	6486.33	1.65911	0.121488	4.94722156956656e-47	1.60929049650874e-45	Up
RMDN3	ENSG00000137824	2785.83	-1.0842	0.077039	5.50354077800567e-47	1.78788535976351e-45	Down
IL17D	ENSG00000172458	100.424	-1.83753	0.134808	6.06721686555595e-47	1.96839455107792e-45	Down
PLLP	ENSG00000102934	2245.15	-2.16691	0.164131	6.16677765368529e-47	1.99805225246947e-45	Down
SLITRK2	ENSG00000185985	49.1257	-3.11764	0.247968	7.26040771510151e-47	2.34928786317012e-45	Down
ITPRID2	ENSG00000138434	7198.94	-1.25289	0.0898266	8.36040541754686e-47	2.7016556479074e-45	Down
ERO1A	ENSG00000197930	5982.48	1.90165	0.141939	8.4202176325333e-47	2.71740365622558e-45	Up
SCN7A	ENSG00000136546	2159.16	-2.57105	0.201183	8.59387339324082e-47	2.76980200678078e-45	Down
LASTR	ENSG00000242147	35.1389	3.27106	0.254744	9.23339068904237e-47	2.97201277467378e-45	Up
CACNA2D2	ENSG00000007402	5984.65	-3.69673	0.327253	9.31748767372061e-47	2.99515098523389e-45	Down
ENSG00000257604	ENSG00000257604	51.4744	-3.78843	0.317287	9.77433243396692e-47	3.13789334565323e-45	Down
ENSG00000235584	ENSG00000235584	616.318	-4.99469	0.495387	1.00963264102359e-46	3.23702742305694e-45	Down
S100A3	ENSG00000188015	204.442	-2.26462	0.172817	1.02687175394002e-46	3.28800045807924e-45	Down
P2RY6	ENSG00000171631	394.94	2.49816	0.194467	1.08889463762261e-46	3.48204938422032e-45	Up
ZNF385B	ENSG00000144331	1244.61	-3.12351	0.256583	1.13012966095355e-46	3.6092044523708e-45	Down
GALNT14	ENSG00000158089	594.013	3.25517	0.273726	1.1956646209291e-46	3.81353266027674e-45	Up
MTMR10	ENSG00000166912	1344.27	-1.11683	0.0797844	1.25064879492148e-46	3.98372246662845e-45	Down
PDIA4	ENSG00000155660	12996.6	1.65769	0.121649	1.59255032659274e-46	5.06621035802076e-45	Up
ADGRE3	ENSG00000131355	143.579	-2.59139	0.202134	1.66324098132617e-46	5.28423724727811e-45	Down
LINC01624	ENSG00000227508	10.0894	-2.32707	0.167487	1.84456231328138e-46	5.85272701912709e-45	Down
SHCBP1	ENSG00000171241	313.997	2.21934	0.168892	1.85467492590309e-46	5.86962734291936e-45	Up
PPP1R14B	ENSG00000173457	2065	1.83393	0.135985	1.85331733422848e-46	5.86962734291936e-45	Up
SFTPA1	ENSG00000122852	394732	-4.45258	0.420175	1.93894464477221e-46	6.12841434308351e-45	Down
MCM4	ENSG00000104738	2313.23	2.00647	0.151659	2.15510998714101e-46	6.80288065052864e-45	Up
SLC27A3	ENSG00000143554	2202.14	-1.66524	0.122798	2.19803136965221e-46	6.92055396706801e-45	Down
PTTG1	ENSG00000164611	553.057	2.0423	0.153627	2.19592234097355e-46	6.92055396706801e-45	Up
SCARF1	ENSG00000074660	1091.36	-1.51386	0.110573	2.27043383914688e-46	7.13935009907124e-45	Down
RHOJ	ENSG00000126785	996.72	-1.63072	0.120075	2.50152744053727e-46	7.85594923611494e-45	Down
POLQ	ENSG00000051341	134.65	2.81726	0.225719	3.00168712070044e-46	9.41462659967004e-45	Up
IQCN	ENSG00000130518	760.06	-2.93703	0.2397	3.15707306358528e-46	9.88933985064574e-45	Down
KIF23	ENSG00000137807	459.753	2.32621	0.18012	3.29206381626227e-46	1.02990368904929e-44	Up
RUNDC3A-AS1	ENSG00000267750	29.3058	3.28219	0.255856	3.36547601027001e-46	1.05152904590946e-44	Up
RNF182	ENSG00000180537	148.257	-2.73557	0.214941	3.49280887679375e-46	1.08992523309313e-44	Down
ELAPOR2	ENSG00000164659	1905.56	-2.2184	0.169909	3.85967616101812e-46	1.20287518680167e-44	Down
NDST1	ENSG00000070614	7708.78	-1.49532	0.109407	3.90147346864468e-46	1.21435837265797e-44	Down
ENSG00000225329	ENSG00000225329	579.359	-3.87487	0.354475	3.91428615431154e-46	1.21680223709505e-44	Down
NIM1K	ENSG00000177453	163.287	-2.53488	0.198891	4.14341078910282e-46	1.28639792942183e-44	Down
CNTFR	ENSG00000122756	65.4919	-3.32472	0.274092	4.1652810022152e-46	1.29155306120521e-44	Down
PPP1R15A	ENSG00000087074	7246.7	-1.85288	0.138188	4.21558918827762e-46	1.30550196996067e-44	Down
CSRNP1	ENSG00000144655	5845.98	-2.1016	0.160636	4.52294567584441e-46	1.39891914995505e-44	Down
SFTPD	ENSG00000133661	18931.2	-3.79344	0.345653	5.0127203467387e-46	1.54845078015693e-44	Down
BLM	ENSG00000197299	183.79	2.00789	0.151818	5.0308301298066e-46	1.55209019614801e-44	Up
AMOTL1	ENSG00000166025	3333.54	-1.57428	0.116059	5.03939259526965e-46	1.55277867065551e-44	Down
TNNI2	ENSG00000130598	139.135	-2.42363	0.18851	5.10879846542548e-46	1.57218945999361e-44	Down
ENSG00000273877	ENSG00000273877	82.5645	-4.29752	0.406166	5.21865076570614e-46	1.60398304925407e-44	Down
ANGPT1	ENSG00000154188	1328.39	-2.39507	0.186325	5.34535028706094e-46	1.64086866696801e-44	Down
TNFRSF21	ENSG00000146072	5252.51	1.83807	0.137682	5.75050232106009e-46	1.76303213035801e-44	Up
TBX3	ENSG00000135111	1083.23	-2.01859	0.153647	8.15790280671203e-46	2.49798854107648e-44	Down
POLE2	ENSG00000100479	138.88	1.93556	0.145611	8.24172830288319e-46	2.52050960205506e-44	Up
MIR22HG	ENSG00000186594	1360.63	-1.63523	0.121335	8.46942306743053e-46	2.58691830105689e-44	Down
CAVIN1	ENSG00000177469	19412.9	-1.92773	0.1454	8.5252367891595e-46	2.60072739711088e-44	Down
BTNL8	ENSG00000113303	54.9935	-2.91079	0.226589	1.01846279393008e-45	3.10308533499666e-44	Down
PDCD2L	ENSG00000126249	115.258	1.4066	0.102444	1.15511753061466e-45	3.51508283788904e-44	Up
LINC02570	ENSG00000237923	9.16716	-5.21996	0.44246	1.37710810453998e-45	4.18541889467809e-44	Down
SYNDIG1L	ENSG00000183379	106.234	-3.16091	0.264273	1.54944937309703e-45	4.70338425420185e-44	Down
CCBE1	ENSG00000183287	856.801	-2.76898	0.225713	1.60181448929106e-45	4.85632929281109e-44	Down
SLC51B	ENSG00000186198	154.228	-2.62976	0.20535	1.72473707427183e-45	5.22254644699569e-44	Down
CYP27A1	ENSG00000135929	5338.28	-1.96423	0.148989	1.77677570302429e-45	5.37348676548418e-44	Down
CD93	ENSG00000125810	10143.8	-1.86241	0.140386	1.86635403992346e-45	5.63744649472939e-44	Down
LINC01703	ENSG00000225518	20.3059	2.15058	0.158068	1.95963594983028e-45	5.911930005103e-44	Up
KPNA2	ENSG00000182481	2977.53	1.87153	0.141706	2.15968393748434e-45	6.50744077821602e-44	Up
LINC02929	ENSG00000285551	11.3289	-4.19804	0.337224	2.16702504189898e-45	6.52154885922162e-44	Down
TRPV2	ENSG00000187688	1958.01	-1.83486	0.138379	2.20205432335281e-45	6.61884637118559e-44	Down
LINC01614	ENSG00000230838	67.0573	3.53838	0.296551	2.5877838551215e-45	7.76873618293329e-44	Up
KNOP1	ENSG00000103550	426.286	1.09361	0.079195	2.71226885324679e-45	8.1324961080176e-44	Up
ENSG00000279805	ENSG00000279805	33.0736	-2.1268	0.160267	2.75506383652841e-45	8.25072658345938e-44	Down
ENSG00000170089	ENSG00000170089	197.462	1.04284	0.0751734	2.79742110975906e-45	8.36735945842201e-44	Up
ENSG00000179066	ENSG00000179066	34.5551	5.16241	0.439733	2.88440648589657e-45	8.61703262845131e-44	Up
P4HA3	ENSG00000149380	180.274	2.23019	0.172697	3.74080867449187e-45	1.11618995570878e-43	Up
DCAF13	ENSG00000164934	1518.36	1.22937	0.0898657	3.96356878147176e-45	1.18122055289378e-43	Up
CDCA5	ENSG00000146670	539.8	2.66379	0.215941	5.03972414343108e-45	1.50011303478075e-43	Up
PPM1F	ENSG00000100034	1846.16	-1.28499	0.0943451	5.05965237880962e-45	1.50421931994016e-43	Down
SKA1	ENSG00000154839	149.462	2.80439	0.227926	5.60080425454049e-45	1.66308627059461e-43	Up
TSPAN7	ENSG00000156298	1623.5	-2.79135	0.229218	5.81991441704997e-45	1.72605853575556e-43	Down
S1PR1-DT	ENSG00000225938	24.5405	-2.2975	0.173689	6.27589661836059e-45	1.85904488355713e-43	Down
ENSG00000226886	ENSG00000226886	8.04025	-4.79175	0.392829	6.4355523424693e-45	1.90403850788594e-43	Down
CENPE	ENSG00000138778	337.248	2.42952	0.19339	6.59553571542256e-45	1.94902053605023e-43	Up
RADX	ENSG00000147231	194.006	-2.17558	0.169353	7.235891168121e-45	2.13567632587851e-43	Down
B4GAT1-DT	ENSG00000255468	155.091	-1.9315	0.147172	7.87085817796051e-45	2.32029493426487e-43	Down
DPYSL2	ENSG00000092964	12024.4	-1.49914	0.111676	8.07560349812323e-45	2.37779504199842e-43	Down
GCNT3	ENSG00000140297	1233.13	3.62757	0.325523	8.23423636622343e-45	2.42159610736645e-43	Up
FGF2	ENSG00000138685	389.678	-1.93395	0.14838	9.70005705505806e-45	2.84926107053185e-43	Down
APBB1	ENSG00000166313	1411.86	-1.61544	0.121428	1.0676561459088e-44	3.13234477161545e-43	Down
HROB	ENSG00000125319	138.344	2.22431	0.173738	1.10599950810181e-44	3.24096176047945e-43	Up
ENSG00000264125	ENSG00000264125	9.6383	-4.32489	0.347715	1.29163187602523e-44	3.7804122939464e-43	Down
PREX2	ENSG00000046889	809.422	-2.09682	0.162127	1.34020557698175e-44	3.91523446229578e-43	Down
KISS1R	ENSG00000116014	33.4142	5.15144	0.444118	1.34088838762525e-44	3.91523446229578e-43	Up
MSTO1	ENSG00000125459	324.19	1.2657	0.0931578	1.36038156469706e-44	3.96742908886146e-43	Up
DUOXA1	ENSG00000140254	1077.21	-2.92159	0.241037	1.46649082474289e-44	4.27180765540011e-43	Down
ALAS2	ENSG00000158578	70.7919	-3.13332	0.250995	1.49958895515322e-44	4.3630389446077e-43	Down
STK39	ENSG00000198648	1662.05	1.3853	0.102857	1.53962019836346e-44	4.47420196744794e-43	Up
RECQL4	ENSG00000160957	380.708	2.31959	0.183142	1.56258124024127e-44	4.53555385555003e-43	Up
ESPL1	ENSG00000135476	332.473	2.65583	0.21579	1.7666362496167e-44	5.12178336812635e-43	Up
C1orf162	ENSG00000143110	1767.24	-1.84255	0.141064	1.76882830845614e-44	5.12208405212558e-43	Down
ASF1B	ENSG00000105011	451.15	2.19195	0.171401	1.77603346705236e-44	5.13688359037656e-43	Up
ID4	ENSG00000172201	2139.88	-2.31821	0.184074	2.23785872765212e-44	6.46501307575072e-43	Down
PCSK9	ENSG00000169174	974.955	-3.25939	0.284496	2.24441645962431e-44	6.47632970649476e-43	Down
ABCG2	ENSG00000118777	499.989	-1.9105	0.146937	2.28005222423029e-44	6.57142666318405e-43	Down
MAST1	ENSG00000105613	43.4106	2.52706	0.19645	2.59014012692877e-44	7.45638109074906e-43	Up
UNC45B	ENSG00000141161	37.2483	-2.61934	0.207387	2.95293455526777e-44	8.49081193869315e-43	Down
ALPK2	ENSG00000198796	59.3091	3.71402	0.309352	3.23631395344706e-44	9.29473914943748e-43	Up
GIMAP7	ENSG00000179144	1128.64	-1.91797	0.148405	3.643268702764e-44	1.04512808739991e-42	Down
RAD54L	ENSG00000085999	96.8446	2.68501	0.218979	3.64836918875728e-44	1.04536858753096e-42	Up
PDE1C	ENSG00000154678	343.318	-2.20961	0.173549	3.76943149205804e-44	1.07879633845633e-42	Down
NETO1	ENSG00000166342	40.5241	5.17005	0.472794	3.80545910736281e-44	1.08783794319682e-42	Up
INTS8	ENSG00000164941	1113.46	1.01417	0.0742877	3.82354815607541e-44	1.09173650319047e-42	Up
PKHD1L1	ENSG00000205038	383.354	-2.65895	0.216854	4.1703933472625e-44	1.18938648405009e-42	Down
ESAM-AS1	ENSG00000250073	83.5062	-2.38541	0.189409	4.50805822307137e-44	1.28270468720733e-42	Down
ENSG00000261888	ENSG00000261888	117.13	-2.02822	0.156438	4.50691806427864e-44	1.28270468720733e-42	Down
PLCL1	ENSG00000115896	380.839	-1.56916	0.118546	4.86416106852318e-44	1.38242501190809e-42	Down
LINC01354	ENSG00000231768	23.5988	-2.41282	0.186818	4.95602034927052e-44	1.4069017489185e-42	Down
SCARA5	ENSG00000168079	801.024	-3.54	0.312629	5.07571402599557e-44	1.43921431116293e-42	Down
KLF13	ENSG00000169926	6437.65	-1.38646	0.10377	5.67522340385111e-44	1.60734647143483e-42	Down
JCAD	ENSG00000165757	4719.44	-1.80627	0.139065	5.87279008736615e-44	1.66138318884463e-42	Down
IGHG4	ENSG00000211892	9502.32	3.39664	0.302162	5.97885596478476e-44	1.68944009502622e-42	Up
DNASE2B	ENSG00000137976	97.1534	-3.25833	0.275922	6.02811003841233e-44	1.70139763995557e-42	Down
TICRR	ENSG00000140534	112.494	2.41522	0.192438	6.23218208486298e-44	1.7569739079935e-42	Up
A2M	ENSG00000175899	92235.5	-1.87996	0.145348	6.32015675899161e-44	1.77973002098493e-42	Down
LINC02416	ENSG00000257924	9.2906	4.41799	0.354788	6.59188958794093e-44	1.85412013673655e-42	Up
PIP5K1B	ENSG00000107242	985.671	-2.42165	0.196471	8.09998456744851e-44	2.275696695141e-42	Down
TMEM178A	ENSG00000152154	176.704	-2.32723	0.186262	9.42925758426579e-44	2.64612586692548e-42	Down
L1TD1	ENSG00000240563	54.3202	-2.28646	0.179177	9.69663504021165e-44	2.71804991578596e-42	Down
LINC00842	ENSG00000285294	10.3888	-3.57843	0.285638	1.02136359464664e-43	2.85970147099292e-42	Down
TOP6BL	ENSG00000173715	484.695	1.14687	0.0849009	1.04022135160126e-43	2.90918005595485e-42	Up
KIF15	ENSG00000163808	207.52	2.44629	0.19778	1.10655796103264e-43	3.09117848636076e-42	Up
ENSG00000260398	ENSG00000260398	30.7166	-2.45119	0.192688	1.17591711753652e-43	3.2811967169304e-42	Down
SEPTIN4	ENSG00000108387	547.904	-1.51442	0.114523	1.27369353254947e-43	3.54998650827738e-42	Down
DNAJC22	ENSG00000178401	170.228	2.77227	0.229572	1.28234344197629e-43	3.57003832024433e-42	Up
ADGRE1	ENSG00000174837	329.042	-2.83578	0.237705	1.33605001574547e-43	3.7153399927652e-42	Down
NKD1	ENSG00000140807	1070.83	-2.43969	0.198608	1.46817838910395e-43	4.07814398069678e-42	Down
TMC2	ENSG00000149488	27.0711	-3.00346	0.242488	1.55898272649674e-43	4.32547164398026e-42	Down
CTDSPL	ENSG00000144677	3080.72	-1.16825	0.0868851	1.65577058706428e-43	4.58882318518933e-42	Down
ENSG00000276850	ENSG00000276850	235.905	-3.66281	0.334175	1.812634616981e-43	5.01788817727913e-42	Down
EPCAM	ENSG00000119888	11322.6	1.35528	0.101812	1.83280761812327e-43	5.06801267753206e-42	Up
TMEM139	ENSG00000178826	159.144	-2.57867	0.211666	1.85530709851718e-43	5.12445013573546e-42	Down
MTHFD2	ENSG00000065911	1880.13	1.57496	0.120088	1.85780827130566e-43	5.12558644210505e-42	Up
CMTM5	ENSG00000166091	12.8317	-2.81287	0.215395	2.00320253965697e-43	5.52051108878276e-42	Down
KLF9	ENSG00000119138	4673.13	-1.36106	0.102362	2.04860887844742e-43	5.63930751534005e-42	Down
FBLN5	ENSG00000140092	4129.43	-2.05891	0.161868	2.05980981139878e-43	5.66378422019931e-42	Down
LILRA5	ENSG00000187116	353.679	-2.03384	0.159803	2.5525219235953e-43	7.00677388909237e-42	Down
OR52K3P	ENSG00000225101	48.7847	-2.45959	0.197177	2.55394294322525e-43	7.00677388909237e-42	Down
GPM6B	ENSG00000046653	887.21	-2.09279	0.166381	2.56864944341828e-43	7.03924747471734e-42	Down
LINC00472	ENSG00000233237	447.679	-2.602	0.213998	2.59378274854945e-43	7.10019078947236e-42	Down
WNT7A	ENSG00000154764	350.345	-3.60677	0.33487	2.66183016374079e-43	7.2783398468306e-42	Down
LMCD1	ENSG00000071282	2838.63	-1.4582	0.110546	2.66876317751848e-43	7.28917087472114e-42	Down
PPP1R14BP3	ENSG00000179967	313.184	1.79042	0.137752	2.88477703638392e-43	7.87040337835243e-42	Up
FANCI	ENSG00000140525	690.399	1.77528	0.137569	3.2225132315961e-43	8.78206467015083e-42	Up
MPZL1	ENSG00000197965	6211.35	0.742716	0.0545081	3.29772967485587e-43	8.97707166872251e-42	NS
PVT1	ENSG00000249859	366.456	2.11733	0.167323	3.39938097726699e-43	9.24352740902743e-42	Up
ACE	ENSG00000159640	2693.96	-1.84839	0.143782	3.92424953839638e-43	1.06589223065612e-41	Down
OGN	ENSG00000106809	811.534	-2.79418	0.237292	3.99929799513158e-43	1.08507502131186e-41	Down
CHAF1B	ENSG00000159259	320.085	1.72779	0.133261	4.04787405882553e-43	1.09704096177695e-41	Up
TRHDE-AS1	ENSG00000236333	32.6465	-3.37587	0.287078	4.27416164809559e-43	1.15709009649934e-41	Down
NINJ2-AS1	ENSG00000177406	648.119	-1.35256	0.102708	4.69088498696526e-43	1.26850425661849e-41	Down
PRPS2	ENSG00000101911	1763.78	0.882139	0.06517	4.84605853932326e-43	1.30902288319363e-41	NS
NRN1	ENSG00000124785	639.277	-2.20875	0.177425	5.116808893651e-43	1.37912056851185e-41	Down
NDRG2	ENSG00000165795	2824.91	-1.81084	0.141137	5.11649886641431e-43	1.37912056851185e-41	Down
SELENOI	ENSG00000138018	1632.18	1.21539	0.0911997	5.13330657112181e-43	1.38204841130521e-41	Up
ENSG00000259072	ENSG00000259072	21.6993	-2.47756	0.193381	5.49436885519055e-43	1.47763579946556e-41	Down
CD300C	ENSG00000167850	359.685	-2.05184	0.162084	5.67711059673579e-43	1.52510943708805e-41	Down
LINC01290	ENSG00000260468	23.3485	-2.47061	0.194134	6.42072419621006e-43	1.72298799081449e-41	Down
CA2	ENSG00000104267	2555.98	-2.42186	0.196128	7.72225579599671e-43	2.06998653451816e-41	Down
DONSON	ENSG00000159147	345.289	1.30707	0.0985929	7.84758644465116e-43	2.10128551013056e-41	Up
TINCR	ENSG00000223573	285.132	-3.07164	0.269158	8.15031144445178e-43	2.17996389092769e-41	Down
GSTA3	ENSG00000174156	42.1527	-4.0569	0.354603	8.36010336551133e-43	2.23364112468297e-41	Down
SYNPO	ENSG00000171992	9827.69	-1.75357	0.136071	8.71335625239512e-43	2.32548954083237e-41	Down
SFTPA2	ENSG00000185303	479837	-4.27764	0.428042	8.75822549330156e-43	2.33492387689356e-41	Down
COL3A1	ENSG00000168542	72693.3	2.82711	0.242547	9.88861610704036e-43	2.63342114285971e-41	Up
ENSG00000228027	ENSG00000228027	11.5026	-5.28264	0.487766	1.02096028602768e-42	2.71595368062917e-41	Down
IRX1	ENSG00000170549	115.875	-3.61064	0.335009	1.05188471454344e-42	2.79518704156088e-41	Down
GUCY1A2	ENSG00000152402	1266.19	-1.97617	0.156168	1.10040491768113e-42	2.9209557809486e-41	Down
AK1	ENSG00000106992	619.724	-1.81666	0.142058	1.33308083858571e-42	3.53475391653965e-41	Down
VWA3A	ENSG00000175267	199.004	-3.28674	0.294056	1.34759117330603e-42	3.56937027080744e-41	Down
FGFR2	ENSG00000066468	2157.86	-2.18188	0.17544	1.40854236420932e-42	3.72678733192685e-41	Down
RFWD3	ENSG00000168411	1275.78	1.02249	0.0765081	1.69385682316693e-42	4.47685628252319e-41	Up
ENSG00000283913	ENSG00000283913	40.7532	-2.96105	0.246815	1.74755161517387e-42	4.61379961952309e-41	Down
RHBG	ENSG00000132677	20.2584	3.86347	0.31633	1.79245362255515e-42	4.72725913982904e-41	Up
MYOZ1	ENSG00000177791	156.519	-2.7389	0.23044	2.01094506180832e-42	5.29779264564691e-41	Down
RNF144B	ENSG00000137393	2893.37	-1.53211	0.118037	2.20101417955422e-42	5.79230416115089e-41	Down
PROM2	ENSG00000155066	2124.58	2.25934	0.185122	2.38645536322541e-42	6.27358957061411e-41	Up
HSPB3	ENSG00000169271	23.9709	-2.75652	0.221211	2.39087583751148e-42	6.27848090649295e-41	Down
ALDH2	ENSG00000111275	11511	-1.70765	0.13256	2.61880363229858e-42	6.86966809512162e-41	Down
FERMT2	ENSG00000073712	3404.74	-1.2619	0.0958459	2.82234994634872e-42	7.39570268526656e-41	Down
PLPP3	ENSG00000162407	3574.95	-1.20465	0.0912112	2.90686828007714e-42	7.6090457102937e-41	Down
ENSG00000213144	ENSG00000213144	49.3694	-2.374	0.190978	3.08688585066879e-42	8.071647042575e-41	Down
RHOXF1-AS1	ENSG00000258545	216.699	-2.93867	0.256014	3.18565466101396e-42	8.3210385378796e-41	Down
SPATS2	ENSG00000123352	961.675	1.11767	0.0842661	3.19577682326603e-42	8.33859767491978e-41	Up
S1PR4	ENSG00000125910	492.25	-2.06285	0.164684	3.29822436012962e-42	8.59676396183838e-41	Down
CPSF3	ENSG00000119203	1491.46	0.809514	0.0602952	3.44877979119409e-42	8.97964139475768e-41	NS
ENSG00000275612	ENSG00000275612	7.52852	-4.04703	0.336877	3.59174844669015e-42	9.34197392915898e-41	Down
HPSE2	ENSG00000172987	141.488	-2.71301	0.227155	3.64952889289302e-42	9.48220287669354e-41	Down
UTP25	ENSG00000117597	1046.26	1.06135	0.0798997	3.76558134782168e-42	9.77337711301824e-41	Up
SLC25A13	ENSG00000004864	1114.02	1.07313	0.0808434	3.94704792738529e-42	1.02335353609914e-40	Up
MTARC2	ENSG00000117791	1201.64	-1.65116	0.128629	3.9746163679661e-42	1.02941304812148e-40	Down
BCL6B	ENSG00000161940	1099.84	-1.70632	0.133367	4.06686800557059e-42	1.05219484781255e-40	Down
LINC00702	ENSG00000233117	169.934	-1.9046	0.150571	4.10675275921764e-42	1.06139436170001e-40	Down
SPRED3	ENSG00000188766	93.3355	2.55633	0.212015	4.4784294776052e-42	1.15623620839182e-40	Up
WDR75	ENSG00000115368	1232.14	0.775254	0.0577848	5.00075224434343e-42	1.28973133855953e-40	NS
ERBB4	ENSG00000178568	321.642	-2.8764	0.25098	5.07686678164704e-42	1.30798646589766e-40	Down
MAP3K3	ENSG00000198909	2086.51	-1.03705	0.0782352	5.95438883256762e-42	1.5324584983881e-40	Down
SIGLEC11	ENSG00000161640	83.5023	-2.89838	0.248178	6.58317983891139e-42	1.69251207451761e-40	Down
ERVFRD-1	ENSG00000244476	34.3917	-2.69083	0.221363	6.62616396349523e-42	1.70177930400678e-40	Down
PRDM11	ENSG00000019485	613.552	-1.30915	0.10011	6.88239759743047e-42	1.76573813673825e-40	Down
PAFAH1B3	ENSG00000079462	578.848	1.89029	0.148936	6.95438756185339e-42	1.78234340365285e-40	Up
RHBDL2	ENSG00000158315	230.547	2.35437	0.193846	6.99362637906449e-42	1.79023667968789e-40	Up
LINC02185	ENSG00000262097	195.502	-2.8946	0.249826	6.99978381302519e-42	1.79023667968789e-40	Down
ALPP	ENSG00000163283	144.255	-3.58223	0.335842	7.06367065189875e-42	1.80469427165751e-40	Down
PKMYT1	ENSG00000127564	214.657	2.63742	0.221369	7.16081446801798e-42	1.82760974461058e-40	Up
RASGRF1	ENSG00000058335	1585.47	-3.11636	0.278679	7.36035623939339e-42	1.87658479712684e-40	Down
CHRDL1	ENSG00000101938	2359.72	-2.72214	0.23053	7.78128206358721e-42	1.98184325206234e-40	Down
ENSG00000254447	ENSG00000254447	11.7167	-3.92632	0.339421	8.94530517426795e-42	2.27594917022064e-40	Down
LINC01270	ENSG00000203999	67.0289	2.05861	0.162773	9.47458546982304e-42	2.40811562506062e-40	Up
MANEAL	ENSG00000185090	252.821	1.74267	0.136863	9.64502924769936e-42	2.44889888569692e-40	Up
FGD3	ENSG00000127084	924.578	-1.39713	0.107755	1.00762424315815e-41	2.55573938075904e-40	Down
VSIG4	ENSG00000155659	6322.77	-2.45782	0.205386	1.01678277203936e-41	2.57630486051751e-40	Down
SORBS1	ENSG00000095637	1899.46	-1.57931	0.123398	1.05137716589894e-41	2.66121029391158e-40	Down
CFP	ENSG00000126759	39.1079	-1.78899	0.139077	1.06289184958971e-41	2.68758230875122e-40	Down
RAB26	ENSG00000167964	51.2321	2.57913	0.212624	1.06984052926834e-41	2.70236649447628e-40	Up
LINC01447	ENSG00000236078	8.57094	-3.11577	0.244026	1.22307848945172e-41	3.08625988794056e-40	Down
VWF	ENSG00000110799	24240.9	-2.19125	0.179498	1.23079649901694e-41	3.10254324063603e-40	Down
COL4A3	ENSG00000169031	1282.46	-2.85289	0.247391	1.24318987812321e-41	3.13056654422259e-40	Down
DOK2	ENSG00000147443	1479.93	-2.04544	0.165284	1.24682591645632e-41	3.1365024874794e-40	Down
CLEC4M	ENSG00000104938	46.7124	-4.06114	0.363203	1.29192292128783e-41	3.24661818549453e-40	Down
CENPL	ENSG00000120334	265.478	1.376	0.105889	1.42066068526755e-41	3.56648358521569e-40	Up
ENSG00000244953	ENSG00000244953	51.5125	-2.53074	0.207155	1.42906787603723e-41	3.58392104249132e-40	Down
CASP4LP	ENSG00000235505	272.161	-1.66006	0.13076	1.56911538197988e-41	3.9311228778162e-40	Down
RBMS2	ENSG00000076067	4400.29	-1.23177	0.0943773	1.58192625499112e-41	3.95917400573134e-40	Down
SLC5A4	ENSG00000100191	29.2487	-2.2048	0.174694	1.58532585515374e-41	3.96363784397102e-40	Down
KDM5B	ENSG00000117139	3782.96	1.12741	0.0858842	1.62411796514644e-41	4.0564909705852e-40	Up
CSF3	ENSG00000108342	1415.28	-4.08308	0.409375	1.72262310669382e-41	4.298146178828e-40	Down
PMM2	ENSG00000140650	408.185	1.22612	0.0937286	1.72950976322441e-41	4.31094369538669e-40	Up
FAT3	ENSG00000165323	197.959	-2.60321	0.220108	1.89032033512178e-41	4.70699358980019e-40	Down
MVB12B	ENSG00000196814	1769.38	-1.69719	0.134022	1.9972738068997e-41	4.96826923547961e-40	Down
SPC25	ENSG00000152253	119.833	2.23623	0.183266	2.18566807664998e-41	5.43139624275522e-40	Up
PEAK1	ENSG00000173517	3808.37	-1.46361	0.113816	2.22067425501888e-41	5.51280136162429e-40	Down
ENSG00000274370	ENSG00000274370	39.6098	-1.97082	0.156176	2.27955691270294e-41	5.65325504528463e-40	Down
FRY	ENSG00000073910	2377.35	-1.52327	0.119188	2.72677538228391e-41	6.75551715164419e-40	Down
XYLB	ENSG00000093217	169.382	1.42503	0.110435	3.35460537209257e-41	8.30256366915384e-40	Up
FXYD6	ENSG00000137726	500.247	-1.76197	0.139775	3.41191090904539e-41	8.43588093408834e-40	Down
PODXL2	ENSG00000114631	1128.83	2.53918	0.217441	3.42897752008476e-41	8.46953994311369e-40	Up
C11orf21	ENSG00000110665	126.949	-1.98401	0.159485	3.6506247839901e-41	9.00793501779931e-40	Down
EP300-AS1	ENSG00000231993	48.1748	-2.04457	0.163266	3.72528569280649e-41	9.18292283291104e-40	Down
ENSG00000261468	ENSG00000261468	94.2073	-1.91287	0.152854	3.78577615935076e-41	9.32266384140524e-40	Down
HLA-E	ENSG00000204592	59192.6	-1.41122	0.109785	3.86052270437729e-41	9.49719562389788e-40	Down
RHNO1	ENSG00000171792	939.303	0.891547	0.0675214	4.00287776905616e-41	9.83753337090584e-40	NS
DCC	ENSG00000187323	185.513	-2.6543	0.227844	4.28499708770757e-41	1.05203326897101e-39	Down
IL22RA2	ENSG00000164485	41.9394	4.4503	0.412005	4.31344906333081e-41	1.05795965176315e-39	Up
CYS1	ENSG00000205795	449.481	-2.43746	0.205141	4.56492829582889e-41	1.11852144167628e-39	Down
ACOXL	ENSG00000153093	584.305	-2.08385	0.169922	4.70949434084166e-41	1.15279209279265e-39	Down
COL1A1	ENSG00000108821	85720	3.13671	0.287566	5.04109300537586e-41	1.23273068936045e-39	Up
CSTF2	ENSG00000101811	695.343	1.03012	0.0786227	5.87090748893262e-41	1.43422059742082e-39	Up
LRRK2	ENSG00000188906	10083.6	-2.94728	0.263316	5.98040893047033e-41	1.45951731181737e-39	Down
SPRING1	ENSG00000111412	5406	-1.32477	0.102959	6.23765429613203e-41	1.52078476064841e-39	Down
ADTRP	ENSG00000111863	374.63	-2.32095	0.191715	6.38531046376095e-41	1.55523842844752e-39	Down
GAD1	ENSG00000128683	59.3908	3.1046	0.267061	6.60094166490535e-41	1.60616365292791e-39	Up
COCH	ENSG00000100473	115.907	3.10315	0.275628	6.86521188850267e-41	1.66881121892275e-39	Up
LINC02535	ENSG00000234155	10.106	3.93759	0.322524	7.21940800316067e-41	1.75317247617348e-39	Up
ENC1	ENSG00000171617	2795.2	1.2124	0.0935679	7.61476736966894e-41	1.84735310856449e-39	Up
ALOX5	ENSG00000012779	4479.67	-1.9772	0.160614	8.07325401234391e-41	1.95664724467153e-39	Down
RCCD1	ENSG00000166965	322.955	1.09619	0.084057	8.58404462559709e-41	2.07838956102685e-39	Up
MFAP3L	ENSG00000198948	394.918	-1.99434	0.162345	8.6196527112719e-41	2.08495288017126e-39	Down
ENSG00000250431	ENSG00000250431	6.14703	-5.24867	0.470727	9.35816646803128e-41	2.26135713262466e-39	Down
FOXD3-AS1	ENSG00000230798	18.4104	6.60099	0.613309	9.66363864076195e-41	2.33287465494063e-39	Up
GYG2	ENSG00000056998	306.247	2.08383	0.171461	9.77579765115135e-41	2.35763017689075e-39	Up
GAS6	ENSG00000183087	6372.61	-1.88702	0.152424	9.80968157723575e-41	2.36347799651141e-39	Down
ARB2BP	ENSG00000175841	18.9539	4.17605	0.356537	1.0109993765649e-40	2.43344275848944e-39	Up
WFS1	ENSG00000109501	4120.66	-1.73957	0.139064	1.15097932916214e-40	2.76765392219213e-39	Down
KLF4	ENSG00000136826	4017.66	-2.19852	0.183194	1.15897224254614e-40	2.78414419127612e-39	Down
FABP5	ENSG00000164687	739.473	-1.98177	0.162485	1.17176511831715e-40	2.81212162983999e-39	Down
BMP8A	ENSG00000183682	240.753	2.33659	0.19696	1.2509802494851e-40	2.99929546227968e-39	Up
HEATR1	ENSG00000119285	1442.85	1.14897	0.088706	1.35353669985473e-40	3.24201119505243e-39	Up
SYN2	ENSG00000157152	92.4236	-2.72679	0.23185	1.40287120858042e-40	3.35689972027825e-39	Down
MOCS1	ENSG00000124615	850.741	-1.46976	0.115719	1.44892832083942e-40	3.46372952487607e-39	Down
ENSG00000283213	ENSG00000283213	19.7901	-3.06134	0.259354	1.47551105748208e-40	3.52384223046377e-39	Down
TMEM204	ENSG00000131634	1539.61	-1.65228	0.131935	1.65076311403217e-40	3.93854736360574e-39	Down
ENSG00000232328	ENSG00000232328	8.01017	-4.41431	0.378527	1.6730731216187e-40	3.98789742020815e-39	Down
MMRN1	ENSG00000138722	1105.62	-2.31811	0.195968	1.92028242877205e-40	4.57269583791184e-39	Down
RAD51	ENSG00000051180	161.022	1.94453	0.158199	2.01509620353384e-40	4.79381809738841e-39	Up
MYRF	ENSG00000124920	3279.59	-2.74002	0.239916	2.10953441585246e-40	5.01361924589275e-39	Down
GGCT	ENSG00000006625	668.822	1.37967	0.108205	2.20446211075215e-40	5.23415703682653e-39	Up
HEG1	ENSG00000173706	8211.76	-1.8188	0.146504	2.32532916743388e-40	5.51579772627183e-39	Down
WDR12	ENSG00000138442	858.369	0.997096	0.0766509	2.49211377600146e-40	5.90570768927419e-39	NS
STOM	ENSG00000148175	17523.6	-1.24756	0.097349	2.82702615685749e-40	6.69290256266831e-39	Down
KLF6	ENSG00000067082	15667.2	-1.40213	0.110368	2.86322312562927e-40	6.77206109954765e-39	Down
ANKS1A	ENSG00000064999	3386.4	-1.08817	0.0841927	2.96383287484318e-40	7.00326868220412e-39	Down
CXCR2	ENSG00000180871	246.041	-2.27835	0.191271	3.37798523983744e-40	7.97419095067304e-39	Down
CCL23	ENSG00000274736	149.93	-2.69204	0.234858	3.6426246553844e-40	8.59063989640512e-39	Down
CPAMD8	ENSG00000160111	2146.93	-2.57207	0.224815	3.86353576335522e-40	9.10287624090428e-39	Down
SSTR4	ENSG00000132671	7.96705	-3.75466	0.310989	3.95568574147171e-40	9.31104646651408e-39	Down
COX7A1	ENSG00000161281	459.274	-1.80407	0.146332	3.96807691381347e-40	9.33125814622273e-39	Down
CTSLP8	ENSG00000234575	5.27327	-4.05136	0.335842	4.21557842064237e-40	9.90378275125435e-39	Down
DKK2	ENSG00000155011	464.972	-2.22681	0.186518	4.32582740282014e-40	1.01530687759779e-38	Down
PTPRM	ENSG00000173482	3713.44	-1.48545	0.11796	5.10120993807424e-40	1.19615082362473e-38	Down
GPRIN2	ENSG00000204175	659.225	-2.48412	0.210151	5.50209024669704e-40	1.28891850506913e-38	Down
VWC2	ENSG00000188730	19.8036	-2.90016	0.242846	5.58882902825134e-40	1.30798864099161e-38	Down
PDE8B	ENSG00000113231	134.24	-1.54428	0.122494	6.46282929452341e-40	1.51109451007413e-38	Down
PTGER4	ENSG00000171522	1139.66	-1.56428	0.125131	7.11304784566887e-40	1.66154023343543e-38	Down
MINAR1	ENSG00000169330	43.8269	1.9024	0.152774	7.55196429343707e-40	1.76238847026766e-38	Up
LRRC32	ENSG00000137507	3742.59	-2.06731	0.17241	7.93408204939467e-40	1.84980257058463e-38	Down
HHIPL2	ENSG00000143512	309.743	4.7284	0.51587	8.6583597565391e-40	2.01674824072777e-38	Up
SYNE3	ENSG00000176438	814.412	-1.75614	0.142566	8.75018136846825e-40	2.03620207233796e-38	Down
INSYN1	ENSG00000205363	157.228	-2.19233	0.182826	9.41980834465885e-40	2.18994918738813e-38	Down
NTRK3	ENSG00000140538	169.237	-2.21437	0.185644	1.05570962802414e-39	2.45202557258979e-38	Down
ACP5	ENSG00000102575	8933.15	-1.9488	0.160649	1.12243805946711e-39	2.60454477621095e-38	Down
FOSB	ENSG00000125740	20570.1	-3.57029	0.346465	1.12542989746745e-39	2.60901881807033e-38	Down
SEMA3B	ENSG00000012171	2796.9	-2.51542	0.220166	1.12742931130423e-39	2.61118590352776e-38	Down
ENSG00000267774	ENSG00000267774	9.89182	-4.3807	0.402082	1.19633041573029e-39	2.76815057609592e-38	Down
C1orf198	ENSG00000119280	6917.43	-1.26772	0.0997813	1.201792230745e-39	2.7781675818551e-38	Down
NCAPG2	ENSG00000146918	890.926	1.69796	0.137888	1.32100646360029e-39	3.05087811042602e-38	Up
TMEM132C	ENSG00000181234	68.4566	-3.71247	0.35445	1.38253498599463e-39	3.18997512713926e-38	Down
TIMM8A	ENSG00000126953	221.612	1.10543	0.0862893	1.43500706069519e-39	3.30793403925479e-38	Up
ZC3HAV1L	ENSG00000146858	139.91	1.50177	0.119777	1.64880090005079e-39	3.79719621366627e-38	Up
ADARB1	ENSG00000197381	1929.93	-1.61243	0.130088	1.67495084207787e-39	3.85380106037937e-38	Down
ARHGAP44	ENSG00000006740	1407.67	-2.08281	0.175016	1.7393745965003e-39	3.99827935598528e-38	Down
ENSG00000273664	ENSG00000273664	4.49711	-4.94439	0.451996	1.90551615815145e-39	4.37608565645887e-38	Down
MBNL1-AS1	ENSG00000229619	276.538	-1.8779	0.153921	2.04040397235392e-39	4.68147691580212e-38	Down
ENSG00000287255	ENSG00000287255	24.2996	-1.89005	0.151356	2.13436280389949e-39	4.89247817675167e-38	Down
TPBG	ENSG00000146242	1184.57	1.76801	0.14457	2.49154190047169e-39	5.70588685274222e-38	Up
ENSG00000268926	ENSG00000268926	16.2733	-3.36951	0.294714	2.82132101174758e-39	6.4550877290236e-38	Down
LINC02471	ENSG00000223914	109.878	-3.54426	0.343677	2.848850756904e-39	6.51200023435083e-38	Down
LINC00930	ENSG00000258647	60.7918	-3.30177	0.309383	2.87794621691149e-39	6.57238238940298e-38	Down
OGFRP1	ENSG00000182057	121.094	1.3206	0.10408	2.8982917100754e-39	6.61268844400181e-38	Up
CIMAP1C	ENSG00000182950	62.4447	-2.50729	0.216593	2.92308338557356e-39	6.66305447936455e-38	Down
SYNC	ENSG00000162520	167.023	-1.7842	0.145837	3.01805740190024e-39	6.87315635064134e-38	Down
BBOX1-AS1	ENSG00000254560	32.061	4.72118	0.433482	3.0408659747697e-39	6.91867530270653e-38	Up
MIR9-1HG	ENSG00000125462	61.4031	3.48046	0.319422	3.28066327843704e-39	7.45735201392264e-38	Up
EPRS1	ENSG00000136628	5644.12	0.983314	0.0767963	3.39819933065511e-39	7.71737360953499e-38	NS
NOSTRIN	ENSG00000163072	969.306	-1.85091	0.153136	3.46063190708353e-39	7.85188887928193e-38	Down
BCL2L15	ENSG00000188761	430.389	2.89593	0.263514	3.49879529986609e-39	7.93114161920662e-38	Up
SLC2A5	ENSG00000142583	255.634	2.5799	0.226386	3.62820645281784e-39	8.21689932301599e-38	Up
DLL3	ENSG00000090932	85.2837	5.12653	0.498682	4.19333979959993e-39	9.4880115557922e-38	Up
COL5A2	ENSG00000204262	7320.24	2.32044	0.201017	4.31912819434077e-39	9.76361817719779e-38	Up
APOA1	ENSG00000118137	17.5597	-2.82406	0.238257	4.7723173596913e-39	1.07781425304925e-37	Down
TSPAN32	ENSG00000064201	99.5411	-1.84496	0.151639	4.83869420304745e-39	1.09179993300961e-37	Down
SRL	ENSG00000185739	66.9134	-1.99642	0.165068	4.86432740954538e-39	1.09657498505441e-37	Down
PDK1	ENSG00000152256	907.252	1.59491	0.129385	5.24736449933215e-39	1.18183754889917e-37	Up
C1orf87	ENSG00000162598	202.918	-3.84937	0.381395	5.65315744095241e-39	1.27206415187376e-37	Down
GINS4	ENSG00000147536	173.371	2.18166	0.183981	6.52626429779098e-39	1.46718317536132e-37	Up
CRY2	ENSG00000121671	2885.47	-1.31051	0.104688	7.3675142665556e-39	1.65478958256235e-37	Down
HLA-V	ENSG00000181126	188.464	-2.44795	0.214027	7.48615909186516e-39	1.67989957956246e-37	Down
GUCA2A	ENSG00000197273	18.1293	-4.26854	0.391317	7.937442764411e-39	1.77953984170666e-37	Down
RPP40	ENSG00000124787	142.199	1.50329	0.121068	8.07193659157701e-39	1.80804008019735e-37	Up
LGALSL	ENSG00000119862	1809.55	-1.7841	0.147644	8.59455597802179e-39	1.92334557000858e-37	Down
MDGA1	ENSG00000112139	530.741	-2.02356	0.170245	9.2058547589207e-39	2.05826800065677e-37	Down
TRPM8	ENSG00000144481	146.628	4.83576	0.498417	9.32358612183375e-39	2.08269213852656e-37	Up
SMTNL2	ENSG00000188176	99.0949	-2.22012	0.188428	9.48662436543507e-39	2.11718321939059e-37	Down
CDK1	ENSG00000170312	868.177	2.1364	0.182215	1.03598915429742e-38	2.30997327158662e-37	Up
FBN3	ENSG00000142449	237.079	-3.44797	0.336061	1.04887905738229e-38	2.33659006724936e-37	Down
ABTB1	ENSG00000114626	1476.55	-1.06419	0.0840004	1.0505663484133e-38	2.33822512046579e-37	Down
CCNF	ENSG00000162063	374.544	1.58482	0.129109	1.08067625601789e-38	2.40305952233462e-37	Up
INPP5K	ENSG00000132376	2382.35	-1.20856	0.0961124	1.1059296925443e-38	2.45698709864438e-37	Down
PTPRN2-AS1	ENSG00000233038	79.1952	-2.29236	0.194536	1.13496882146001e-38	2.51921993519906e-37	Down
NMU	ENSG00000109255	98.7758	3.54457	0.340541	1.14100468463205e-38	2.53032747739333e-37	Up
MAG	ENSG00000105695	20.2583	-3.49556	0.310305	1.15252483901933e-38	2.55332572889747e-37	Down
ENSG00000217801	ENSG00000217801	109.965	2.19075	0.186249	1.15345737661288e-38	2.55332572889747e-37	Up
DENND2A	ENSG00000146966	773.036	-1.72461	0.142312	1.17538154432515e-38	2.59951155434292e-37	Down
MTURN	ENSG00000180354	2239.33	-1.61911	0.132671	1.18353645786222e-38	2.61518907225104e-37	Down
PAQR5	ENSG00000137819	684.385	-1.8705	0.155919	1.23165434977322e-38	2.71906266758665e-37	Down
DARS2	ENSG00000117593	1047.91	1.19951	0.0955045	1.23676716287288e-38	2.72789462264237e-37	Up
KNTC1	ENSG00000184445	715.183	1.78991	0.147856	1.29882376249219e-38	2.86219680347222e-37	Up
ENSG00000267072	ENSG00000267072	39.4849	-2.9697	0.26902	1.36797643741231e-38	3.01188133576406e-37	Down
P2RY1	ENSG00000169860	549.659	-1.62818	0.133409	1.3712133140678e-38	3.01630035463147e-37	Down
NUP155	ENSG00000113569	1698.35	1.31108	0.105191	1.39559522575825e-38	3.06718316327711e-37	Up
PAEP	ENSG00000122133	1570.72	5.20131	0.595491	1.53756088102484e-38	3.37616434457443e-37	Up
AGTPBP1	ENSG00000135049	1184.16	-1.14269	0.0908254	1.55870570918733e-38	3.4195326412556e-37	Down
CTNND2	ENSG00000169862	274.161	-3.74188	0.364516	1.59826543775624e-38	3.50318645146088e-37	Down
CDT1	ENSG00000167513	354.804	2.39907	0.208399	1.63567463584508e-38	3.58198141012253e-37	Up
TNFSF11	ENSG00000120659	48.5037	3.17019	0.28348	1.65441617067439e-38	3.61979174113567e-37	Up
FUT8	ENSG00000033170	1850.06	1.37853	0.111127	1.67028724449476e-38	3.65125982582201e-37	Up
GNG11	ENSG00000127920	3114.16	-1.97521	0.166741	1.68364772543986e-38	3.67718858075366e-37	Down
TEF	ENSG00000167074	1757.69	-1.26266	0.101129	1.72618660262946e-38	3.76674188636056e-37	Down
TFB2M	ENSG00000162851	691.143	1.13689	0.090341	1.85978027993783e-38	4.05465163786979e-37	Up
ONECUT2	ENSG00000119547	94.9405	3.59947	0.33152	2.0170036232948e-38	4.39352112509338e-37	Up
CYTOR	ENSG00000222041	296.659	1.47877	0.119808	2.02694543629186e-38	4.41125915846766e-37	Up
TMEM74B	ENSG00000125895	44.1294	-2.03855	0.170041	2.17367139148799e-38	4.72638636693492e-37	Down
GNAQ	ENSG00000156052	5805.94	-1.04862	0.0831137	2.20334031902366e-38	4.78665438482668e-37	Down
LRP2BP-AS1	ENSG00000250410	20.3766	-3.06053	0.269025	2.25359928943049e-38	4.89150705945678e-37	Down
CAB39L	ENSG00000102547	881.267	-1.39341	0.112802	2.26021578129353e-38	4.90153072217387e-37	Down
ENSG00000278484	ENSG00000278484	29.3214	-4.08723	0.39515	2.3230635618081e-38	5.03337278979392e-37	Down
CDH3	ENSG00000062038	3350.89	2.71193	0.246354	2.32669831218756e-38	5.03679872047876e-37	Up
C1orf131	ENSG00000143633	387.958	0.923115	0.0726289	2.3734819309477e-38	5.1335442081441e-37	NS
RMST	ENSG00000255794	20.6661	-3.35079	0.294026	2.41947213201499e-38	5.22840466801161e-37	Down
EPHB2	ENSG00000133216	1087.81	2.051	0.174626	2.44287306409266e-38	5.2743263770247e-37	Up
XAGE2	ENSG00000155622	110.57	-3.61107	0.351743	2.47874337933686e-38	5.34706586323617e-37	Down
ENSG00000250041	ENSG00000250041	39.0614	-2.4752	0.212336	2.60180892650687e-38	5.60760698949332e-37	Down
STYK1	ENSG00000060140	234.662	2.11634	0.181004	2.70232870192482e-38	5.81914100720897e-37	Up
VSIG2	ENSG00000019102	1800.4	-3.17312	0.302182	2.73499773131843e-38	5.88432362772343e-37	Down
TBX5-AS1	ENSG00000255399	470.028	-1.61255	0.132341	2.78017891583709e-38	5.97628819182614e-37	Down
SMAD9	ENSG00000120693	642.733	-2.00492	0.169238	2.86614025341717e-38	6.15567618174808e-37	Down
MSR1	ENSG00000038945	7522.87	-2.22686	0.193097	2.88724106971208e-38	6.19556970400946e-37	Down
RAB44	ENSG00000255587	36.3453	-2.07513	0.172913	3.12194103526815e-38	6.69334333671521e-37	Down
SPDL1	ENSG00000040275	344.074	1.27148	0.102113	3.29417902356534e-38	7.05644793982419e-37	Up
LGI2	ENSG00000153012	379.798	2.25823	0.195267	3.37799402647373e-38	7.22967360273308e-37	Up
LRRC71	ENSG00000160838	129.509	-3.51522	0.336437	3.51385503764292e-38	7.51389036689344e-37	Down
SCN1A	ENSG00000144285	271.257	-3.13448	0.302839	3.64429809444673e-38	7.78603652983405e-37	Down
LMNB1	ENSG00000113368	1251.58	1.77663	0.14806	3.8761767605659e-38	8.27423737218449e-37	Up
PLEKHA8	ENSG00000106086	588.504	1.214	0.097109	4.12987421562753e-38	8.80812390319099e-37	Up
CD300LF	ENSG00000186074	767.59	-2.0249	0.171609	4.17127288420604e-38	8.8886889688029e-37	Down
IGFL2	ENSG00000204866	71.3948	4.15665	0.402466	4.32960711782834e-38	9.21807932109165e-37	Up
SFRP5	ENSG00000120057	216.644	-3.43858	0.336357	4.34735416320494e-38	9.24783656209258e-37	Down
GGTLC1	ENSG00000149435	890.58	-3.55279	0.360708	4.41708387760216e-38	9.38566008934343e-37	Down
ZPLD1	ENSG00000170044	14.5478	4.06988	0.357009	4.41979753055476e-38	9.38566008934343e-37	Up
FILIP1	ENSG00000118407	567.248	-2.06977	0.177789	4.48159215077289e-38	9.50865144308016e-37	Down
CMTM2	ENSG00000140932	39.571	-2.02886	0.168866	4.64150518179315e-38	9.83942935123946e-37	Down
TDRKH	ENSG00000182134	841.114	1.20386	0.0967012	4.71276111410557e-38	9.9818559452217e-37	Up
NDRG4	ENSG00000103034	872.535	-2.329	0.206762	4.98405311797821e-38	1.05473572756386e-36	Down
FLI1	ENSG00000151702	1797.39	-1.5793	0.130085	5.05129495365492e-38	1.06804406317495e-36	Down
ATOH8	ENSG00000168874	2727.8	-2.95672	0.279408	5.10081551827981e-38	1.07758572107536e-36	Down
KRT16	ENSG00000186832	331.448	5.09445	0.554061	5.77206653740662e-38	1.21834316663487e-36	Up
LINC01169	ENSG00000259471	11.5206	-3.27719	0.280955	5.86327562678272e-38	1.23653105157437e-36	Down
HSPD1	ENSG00000144381	9145.01	1.14704	0.0919198	5.89067223538204e-38	1.24124156286267e-36	Up
CPED1	ENSG00000106034	1105.3	-1.94601	0.165457	5.99374817150546e-38	1.26079469470424e-36	Down
SUV39H2	ENSG00000152455	266.008	1.25202	0.100772	5.9930917714845e-38	1.26079469470424e-36	Up
E2F3	ENSG00000112242	898.159	1.44657	0.118135	6.41977467692453e-38	1.34925290060778e-36	Up
DBF4	ENSG00000006634	411.478	1.35246	0.10971	7.44921825378479e-38	1.56293392737878e-36	Up
KIFC1	ENSG00000237649	544.628	2.31515	0.202824	7.44342284080405e-38	1.56293392737878e-36	Up
PRR11	ENSG00000068489	572.758	2.04261	0.175731	7.59132158132224e-38	1.59138755918881e-36	Up
BLACAT1	ENSG00000281406	169.536	2.48064	0.216171	7.65829400941031e-38	1.60405616711193e-36	Up
SCAT8	ENSG00000236345	43.2181	2.98559	0.265453	7.80182364808608e-38	1.63272464689938e-36	Up
ENSG00000250978	ENSG00000250978	110.89	-3.40933	0.332578	7.89296945122898e-38	1.65039097809287e-36	Down
ZMYND15	ENSG00000141497	370.768	-1.56281	0.128905	8.03866703363301e-38	1.67942407439452e-36	Down
CLIC3	ENSG00000169583	1586.03	-2.76793	0.250467	8.37365300635048e-38	1.7479198918022e-36	Down
RXFP2	ENSG00000133105	16.9107	-4.25079	0.419388	9.07798198259417e-38	1.89333047693101e-36	Down
STX12	ENSG00000117758	3899.96	-0.856727	0.0679988	1.17040981052876e-37	2.4389669857977e-36	NS
ENSG00000256663	ENSG00000256663	16.6744	3.47443	0.307015	1.17457916430142e-37	2.44557751806629e-36	Up
C16orf86	ENSG00000159761	72.3413	-1.23408	0.0991367	1.18737038808632e-37	2.47011310505455e-36	Down
ENSG00000259094	ENSG00000259094	120.216	-4.24832	0.437287	1.19185295798325e-37	2.47733707630976e-36	Down
IMPA1P1	ENSG00000251521	20.6121	-4.1298	0.409927	1.28901000220643e-37	2.6770150994172e-36	Down
EPHX4	ENSG00000172031	123.292	2.84942	0.261235	1.30405468571579e-37	2.70596863591804e-36	Up
ENSG00000259523	ENSG00000259523	34.6102	-1.43871	0.115926	1.35414708923462e-37	2.80753724916802e-36	Down
EEF1AKMT4	ENSG00000284753	113.185	1.8026	0.150363	1.40656440536743e-37	2.91375043669316e-36	Up
CAMK2A	ENSG00000070808	42.0196	-1.83219	0.151941	1.50981807839857e-37	3.12500489526427e-36	Down
LETR1	ENSG00000248441	65.4409	-2.03267	0.172083	1.55513563721887e-37	3.21608868246773e-36	Down
ARHGAP11A	ENSG00000198826	349.63	1.8986	0.161761	1.79372744658168e-37	3.70638189404455e-36	Up
NFIX	ENSG00000008441	5563.47	-1.71038	0.143366	1.82259343927336e-37	3.76285768392741e-36	Down
PGM5P4	ENSG00000225398	16.3932	-2.91448	0.257429	1.83275289516122e-37	3.78065014799152e-36	Down
OTX1	ENSG00000115507	113.165	3.03173	0.286899	1.83445113841773e-37	3.78097336739258e-36	Up
F8	ENSG00000185010	1508.07	-1.5488	0.128312	1.88974077501432e-37	3.8916601166059e-36	Down
ENSG00000257474	ENSG00000257474	61.5507	-3.67278	0.374424	1.93040461163482e-37	3.97206660315162e-36	Down
INPP5A	ENSG00000068383	1081.72	-0.827034	0.0657601	1.97016402038841e-37	4.05047887075159e-36	NS
SPINK1	ENSG00000164266	4110.23	4.23071	0.472208	2.18455748745865e-37	4.48749091247054e-36	Up
FAM181A	ENSG00000140067	70.0348	-3.66177	0.36218	2.27585193492276e-37	4.67111467848122e-36	Down
IL1RL1	ENSG00000115602	1344.36	-3.13541	0.300926	2.85776050354019e-37	5.86055952093063e-36	Down
PRG4	ENSG00000116690	1339.24	-3.29542	0.324795	2.86553900876296e-37	5.87160194385374e-36	Down
EARS2	ENSG00000103356	1007.11	0.73761	0.0585562	2.87770852003142e-37	5.89161576551007e-36	NS
B4GALNT4	ENSG00000182272	210.841	3.48836	0.353924	2.98960330909098e-37	6.11559636047326e-36	Up
PCDH9	ENSG00000184226	473.706	-2.64346	0.2449	3.19427541170883e-37	6.52883275191521e-36	Down
F12	ENSG00000131187	74.4921	2.35578	0.20517	3.43590314957643e-37	7.01685233552549e-36	Up
SCAI	ENSG00000173611	818.969	-1.33244	0.108929	3.58757442614248e-37	7.3205023252909e-36	Down
ADD1	ENSG00000087274	10264.9	-0.660341	0.0523989	3.71017226978446e-37	7.56437200839597e-36	NS
LINC03051	ENSG00000239268	14.8412	-3.77784	0.359217	4.32657907522282e-37	8.8137877888696e-36	Down
ZNF366	ENSG00000178175	193.013	-1.78696	0.151282	4.7578398420639e-37	9.68427699637355e-36	Down
PLA2G3	ENSG00000100078	134.926	-3.23151	0.319862	4.83876675114917e-37	9.84083184953862e-36	Down
SFTA1P	ENSG00000225383	1781.26	-2.83674	0.270937	4.85545187328011e-37	9.86658393504069e-36	Down
JAML	ENSG00000160593	2083.71	-1.95078	0.168306	5.56779134913792e-37	1.13047366241975e-35	Down
ENSG00000259754	ENSG00000259754	5.60726	-4.4008	0.405761	6.47500798302313e-37	1.31358577998022e-35	Down
PCAT6	ENSG00000228288	89.821	2.1319	0.184267	6.78328808525833e-37	1.3749893129515e-35	Up
SFXN4	ENSG00000183605	668.652	1.16982	0.0953699	7.0726143572375e-37	1.43245262047865e-35	Up
MAP7D2	ENSG00000184368	316.808	3.02717	0.296148	7.74776665124146e-37	1.56789993939768e-35	Up
UBFD1	ENSG00000103353	2282.75	0.941437	0.0759211	7.85613232308116e-37	1.58851902298608e-35	NS
DMBX1	ENSG00000197587	28.0916	5.27624	0.530062	8.05995492690861e-37	1.62838974046365e-35	Up
LINC00092	ENSG00000225194	65.4332	-2.23465	0.195919	8.17205740858437e-37	1.64967944082592e-35	Down
DUS4L-BCAP29	ENSG00000288558	311.527	-1.14291	0.0930217	8.23365060866824e-37	1.66074628683229e-35	Down
INAVA	ENSG00000163362	1171.48	1.96392	0.169863	8.37959568244512e-37	1.68879493264857e-35	Up
ALOX15	ENSG00000161905	749.423	-3.12547	0.309634	9.22326540073495e-37	1.85729910085243e-35	Down
ZNF239	ENSG00000196793	153.205	1.45215	0.120214	9.32125647057398e-37	1.87549185770113e-35	Up
FAM83A-AS2	ENSG00000253258	4.36643	5.34512	0.527927	9.48441275174088e-37	1.90675566854056e-35	Up
C1QTNF6	ENSG00000133466	718.979	2.10425	0.18623	9.61561216109062e-37	1.93154889004971e-35	Up
ENSG00000273837	ENSG00000273837	44.1427	-1.82522	0.152683	9.78139933963755e-37	1.96324371197455e-35	Down
TRIM59	ENSG00000213186	281.596	1.47756	0.122915	1.00002585564004e-36	2.00553018489642e-35	Up
RUNX2	ENSG00000124813	590.8	1.6603	0.140444	1.02648365867861e-36	2.05690888042568e-35	Up
MIR924HG	ENSG00000267374	26.6495	3.36615	0.307739	1.08471961782649e-36	2.17183004623921e-35	Up
ENSG00000249695	ENSG00000249695	10.9143	-2.93502	0.254672	1.12402155873898e-36	2.24868489161427e-35	Down
LOXL1-AS1	ENSG00000261801	158.017	1.25663	0.102806	1.14591938635895e-36	2.29062467719853e-35	Up
CLDN10-AS1	ENSG00000223392	34.304	6.30933	0.578681	1.23413593773467e-36	2.46495538638586e-35	Up
GAB1	ENSG00000109458	1693.67	-1.26141	0.103865	1.24401513131414e-36	2.48064708339365e-35	Down
GART	ENSG00000159131	2229.92	0.909047	0.0733942	1.24306715842227e-36	2.48064708339365e-35	NS
CBX3	ENSG00000122565	6233.27	1.04344	0.0848422	1.28433784870598e-36	2.5589727388474e-35	Up
TBX15	ENSG00000092607	174.044	2.72624	0.253949	1.33238406692712e-36	2.65254740337024e-35	Up
OR6N1	ENSG00000197403	8.06605	-4.25095	0.381899	1.44011517122684e-36	2.86469625342099e-35	Down
ADAMTS1	ENSG00000154734	4805.88	-2.02252	0.177172	1.46851935346526e-36	2.91883097102451e-35	Down
ITGA11	ENSG00000137809	1501.4	2.88169	0.275636	1.58810565842077e-36	3.15396497846852e-35	Up
ITLN1	ENSG00000179914	2070.91	-4.22872	0.476011	1.62109266489089e-36	3.21687215143843e-35	Down
MUSK	ENSG00000030304	85.9609	-2.74276	0.25325	1.63130723832315e-36	3.23452486938981e-35	Down
NALF2	ENSG00000130054	70.4108	2.80294	0.258491	1.64343746114062e-36	3.25594431416769e-35	Up
PPP1R14A	ENSG00000167641	713.997	-2.02622	0.176083	1.70502048170123e-36	3.37522496809411e-35	Down
IL33	ENSG00000137033	3017.65	-2.295	0.207103	1.7448885905449e-36	3.45136148873344e-35	Down
GFPT1	ENSG00000198380	5648.22	1.10806	0.0906208	1.75559293366586e-36	3.46973633231447e-35	Up
ENSG00000286818	ENSG00000286818	153.646	5.60463	0.583876	1.7797977357111e-36	3.51474227566717e-35	Up
HECW1	ENSG00000002746	50.2672	2.39424	0.211481	1.85016860637305e-36	3.65077115112726e-35	Up
CDCA7	ENSG00000144354	439.552	2.46314	0.225135	1.86385484375908e-36	3.6748205589131e-35	Up
HACD4	ENSG00000188921	1482.38	-1.45769	0.121704	1.98456944262104e-36	3.9096815035475e-35	Down
GIPC2	ENSG00000137960	271.425	-2.2574	0.201969	2.03153398514522e-36	3.99899149708321e-35	Down
EME1	ENSG00000154920	59.7619	2.14401	0.18713	2.04003204341319e-36	4.01249927255777e-35	Up
SH3BP5	ENSG00000131370	586.369	-1.43411	0.119598	2.16543210015426e-36	4.25573342311567e-35	Down
PRDX4	ENSG00000123131	3637.49	1.46145	0.122422	2.21235352813999e-36	4.34446717251318e-35	Up
TPPP	ENSG00000171368	1445.78	-2.46854	0.225984	2.36445915707557e-36	4.63944717964741e-35	Down
ATIC	ENSG00000138363	2830.46	1.19655	0.0985521	2.63913521643948e-36	5.17426614337419e-35	Up
DGCR5	ENSG00000273032	129.026	2.42798	0.21958	2.73860047315605e-36	5.36412232331235e-35	Up
LINC02035	ENSG00000273033	498.102	-1.13169	0.0929076	2.74034544424935e-36	5.36412232331235e-35	Down
BCL2L10	ENSG00000137875	16.359	3.5552	0.3183	2.780840236e-36	5.43904852219872e-35	Up
MYH2	ENSG00000125414	28.1924	-2.90234	0.26275	2.79030813836307e-36	5.4532181441937e-35	Down
CYP27B1	ENSG00000111012	185.608	1.99766	0.174413	2.83669995161881e-36	5.53946972240085e-35	Up
REM1	ENSG00000088320	73.1725	-1.6506	0.139197	2.84431938702986e-36	5.54993011978373e-35	Down
HMGN2P15	ENSG00000214578	24.9406	-2.28517	0.197885	2.92111792630844e-36	5.69525114297036e-35	Down
MTIF2	ENSG00000085760	1144.2	0.778145	0.0628143	3.03206847346765e-36	5.9068739832201e-35	NS
TNNT3	ENSG00000130595	38.35	-2.73883	0.249091	3.05431388257787e-36	5.94548861888789e-35	Down
KANK4	ENSG00000132854	296.084	-2.32886	0.210083	3.29853810965973e-36	6.41580049291231e-35	Down
RASL12	ENSG00000103710	931.353	-1.5535	0.131503	3.3673862295925e-36	6.54452314209313e-35	Down
FEZF1	ENSG00000128610	31.1976	3.94445	0.379409	3.39977269526958e-36	6.60223475034656e-35	Up
LINC01852	ENSG00000236914	79.8679	-1.2773	0.105594	3.71699170646002e-36	7.21255186585007e-35	Down
RASGRP2	ENSG00000068831	429.763	-1.68792	0.144154	4.4077882152503e-36	8.54623095299953e-35	Down
MSRB3	ENSG00000174099	2165.01	-1.69539	0.145387	4.439491445229e-36	8.60090100135321e-35	Down
ENSG00000227619	ENSG00000227619	80.4802	3.31109	0.32245	4.62459406945595e-36	8.95244031109282e-35	Up
ENSG00000269918	ENSG00000269918	94.6619	-2.09761	0.185081	4.65945905137361e-36	9.01281957042906e-35	Down
ENSG00000262115	ENSG00000262115	9.422	-2.54882	0.21448	4.66698348564743e-36	9.02026035874503e-35	Down
AUNIP	ENSG00000127423	70.2751	2.03139	0.177099	4.96254761087165e-36	9.58396891746843e-35	Up
ENSG00000233884	ENSG00000233884	6.44446	-4.52199	0.419335	4.98932982455138e-36	9.62811114136678e-35	Down
ST6GALNAC3	ENSG00000184005	283.91	-1.75944	0.151503	5.79596989042657e-36	1.11759240174915e-34	Down
DBNDD1	ENSG00000003249	824.721	1.78444	0.154252	5.83152383286919e-36	1.12356469009256e-34	Up
LDHA	ENSG00000134333	24305.2	1.33461	0.111652	5.84284575632834e-36	1.12486246362218e-34	Up
ABCG1	ENSG00000160179	2926.87	-1.38519	0.115929	6.50912807606708e-36	1.25215203389567e-34	Down
NTN4	ENSG00000074527	4281.26	-1.68191	0.144018	6.82850004811853e-36	1.31255972319908e-34	Down
LINC03082	ENSG00000275830	25.7561	-2.72359	0.245571	7.3637344289052e-36	1.41433292355331e-34	Down
PLEKHH2	ENSG00000152527	1399.77	-1.84872	0.161071	7.96980424908129e-36	1.5295413835463e-34	Down
PARPBP	ENSG00000185480	110.922	1.86063	0.160815	8.56076323826262e-36	1.64167193076519e-34	Up
MRC1	ENSG00000260314	11447.6	-2.36546	0.217741	9.01576391910993e-36	1.72757532534382e-34	Down
TMEM150B	ENSG00000180061	286.572	-2.01359	0.177212	9.63946781561563e-36	1.84564580104297e-34	Down
EPM2A	ENSG00000112425	284.798	-0.981343	0.0804681	9.68898224498494e-36	1.85367915384357e-34	NS
CLXN	ENSG00000034239	450.287	-3.06652	0.307827	1.00624323533241e-35	1.9236264873732e-34	Down
SIGLEC16	ENSG00000161643	88.8097	-2.21914	0.197013	1.01643543544264e-35	1.94159750195496e-34	Down
BEAN1	ENSG00000166546	224.925	2.46687	0.227734	1.13649225625804e-35	2.16924090033003e-34	Up
ENSG00000262370	ENSG00000262370	80.6848	-1.94394	0.170124	1.14542564535604e-35	2.18459213092128e-34	Down
RDM1	ENSG00000278023	16.4559	3.04677	0.271514	1.15681539043183e-35	2.20460070560385e-34	Up
SNCA	ENSG00000145335	138.799	-1.62143	0.138495	1.2299903254715e-35	2.34223390627636e-34	Down
ANGPTL5	ENSG00000187151	21.4188	-2.72561	0.24587	1.26391537515935e-35	2.40496915489009e-34	Down
ADIRF-AS1	ENSG00000272734	227.641	-1.85261	0.161288	1.29650206316984e-35	2.46506248863307e-34	Down
LDLR	ENSG00000130164	9952.02	-1.96213	0.174136	1.32082674932482e-35	2.50936620299689e-34	Down
MMACHC	ENSG00000132763	271.966	1.02402	0.0843087	1.36443596675022e-35	2.59021060034695e-34	Up
LILRA2	ENSG00000239998	288.049	-1.70836	0.147132	1.39044918129199e-35	2.63755197753663e-34	Down
FBXO32	ENSG00000156804	1914.52	1.92198	0.169526	1.39285638313715e-35	2.64007639174689e-34	Up
SLC44A3-AS1	ENSG00000224081	182.823	1.43229	0.120825	1.42888861362139e-35	2.70628193253219e-34	Up
MEFV	ENSG00000103313	125.174	-1.75378	0.151153	1.47462868683781e-35	2.7907575464561e-34	Down
PRIM2	ENSG00000146143	411.679	0.970669	0.0800718	1.4922356255488e-35	2.82190155650235e-34	NS
ZBTB4	ENSG00000174282	6100.87	-1.11059	0.0921896	1.4979977966672e-35	2.83061571331713e-34	Down
ENSG00000286393	ENSG00000286393	22.3717	-2.28007	0.198268	1.61810881822346e-35	3.0552236323762e-34	Down
PCDHGB7	ENSG00000254122	284.143	-1.55692	0.133021	1.62727991175192e-35	3.07017649196456e-34	Down
FGF14-AS2	ENSG00000272143	85.219	-1.68484	0.144543	1.71218386920583e-35	3.22788114988559e-34	Down
P2RX2	ENSG00000187848	25.1737	-2.74129	0.251117	1.82313961428963e-35	3.43441976341643e-34	Down
SLC7A5	ENSG00000103257	2620.74	2.17004	0.197245	1.83514863969991e-35	3.45438915471371e-34	Up
ST6GALNAC2	ENSG00000070731	268.226	-1.84948	0.161897	1.9135974594414e-35	3.5992948533527e-34	Down
KCNIP1	ENSG00000182132	36.9787	-1.97233	0.170173	1.94069719508252e-35	3.64746973975394e-34	Down
BRCC3	ENSG00000185515	969.377	0.736551	0.0600803	1.97980295747739e-35	3.71811846386279e-34	NS
WDHD1	ENSG00000198554	435.388	1.59235	0.136689	2.00601849056712e-35	3.7615914004694e-34	Up
ENSG00000255310	ENSG00000255310	130.45	-2.00385	0.177465	2.00498918984072e-35	3.7615914004694e-34	Down
FANCD2	ENSG00000144554	336.051	1.35491	0.114283	2.01996552450079e-35	3.78485060499855e-34	Up
ENSG00000227307	ENSG00000227307	24.4396	-3.84055	0.390203	2.02581334189987e-35	3.79291021654795e-34	Down
ANXA3	ENSG00000138772	5305.18	-2.04834	0.183841	2.04785652414403e-35	3.83125682438448e-34	Down
QKI	ENSG00000112531	7258.15	-1.18134	0.0987443	2.05081221878249e-35	3.83386214101206e-34	Down
SVEP1	ENSG00000165124	2459.53	-1.87393	0.165582	2.37273609895673e-35	4.43229994661932e-34	Down
MCM6	ENSG00000076003	1602.66	1.42615	0.121228	2.42263671870763e-35	4.52207083711888e-34	Up
ATPSCKMT	ENSG00000150756	468.203	0.872588	0.0716744	2.47169084431804e-35	4.61012633753525e-34	NS
PTGES	ENSG00000148344	1029.18	2.36699	0.220248	2.48478920269867e-35	4.63103531721812e-34	Up
CENPK	ENSG00000123219	173.64	1.95114	0.172298	2.50181794858944e-35	4.65923225702758e-34	Up
MARVELD3	ENSG00000140832	408.322	1.27677	0.107362	2.65992454751315e-35	4.94992180401025e-34	Up
ANKRD33B	ENSG00000164236	357.031	-1.78957	0.15611	2.67020162825165e-35	4.96527940380047e-34	Down
EML1	ENSG00000066629	1032.05	-1.57655	0.135057	2.78757817118997e-35	5.17961589430125e-34	Down
EFEMP1	ENSG00000115380	8948.91	-1.88671	0.166201	2.82536752626129e-35	5.24585838884259e-34	Down
AADAC	ENSG00000114771	371.034	-3.34408	0.340462	2.84684768420555e-35	5.28174229580253e-34	Down
GATA2	ENSG00000179348	1087.6	-2.06397	0.186096	2.88214099543716e-35	5.3431800600973e-34	Down
MAP3K5-AS2	ENSG00000286646	165.279	-2.37171	0.219346	3.19491001595544e-35	5.91854667381716e-34	Down
NEDD9	ENSG00000111859	11058.7	-1.66812	0.145174	3.30292958963045e-35	6.11403426753707e-34	Down
TMOD1	ENSG00000136842	266.254	-1.9873	0.176952	3.366374380746e-35	6.22677710682936e-34	Down
SULF1	ENSG00000137573	5534.2	2.55824	0.244446	3.44027368838607e-35	6.35867315411041e-34	Up
EGLN3	ENSG00000129521	1448.94	2.36881	0.22237	3.44694988847581e-35	6.36621535501854e-34	Up
LINC01352	ENSG00000238078	20.3721	-2.19912	0.191468	3.49100019943831e-35	6.44272098507324e-34	Down
ADAMTS16	ENSG00000145536	190.022	2.96953	0.297845	3.67204131740524e-35	6.7717411572931e-34	Up
ADGRD1	ENSG00000111452	2199.43	-2.32565	0.215515	3.85228268185832e-35	7.09879318842516e-34	Down
CCT3	ENSG00000163468	9584.06	1.29695	0.109353	3.86616373369303e-35	7.11902386608775e-34	Up
WFDC3	ENSG00000124116	210.21	2.615	0.246041	3.91997613647448e-35	7.21269727676741e-34	Up
CARD14	ENSG00000141527	148.269	2.37468	0.220289	3.97221205711027e-35	7.30333171849653e-34	Up
PDE1B	ENSG00000123360	295.157	-1.71802	0.149505	4.0202867743726e-35	7.38618529700649e-34	Down
CTIF	ENSG00000134030	1751.76	-1.2711	0.107357	4.1912401680532e-35	7.69450206600605e-34	Down
NSF	ENSG00000073969	2035.11	0.926089	0.0765887	4.44280201477188e-35	8.15023223756992e-34	NS
VSIR	ENSG00000107738	3872.28	-1.59583	0.137652	4.50853300589763e-35	8.26463296230577e-34	Down
PLSCR4	ENSG00000114698	1723.93	-1.32785	0.112564	4.5235004552102e-35	8.28587719678421e-34	Down
KCNE1	ENSG00000180509	69.0961	-2.12526	0.190033	4.72370725969803e-35	8.64614686258311e-34	Down
SHC3	ENSG00000148082	821.415	-2.26072	0.208915	4.98888168974284e-35	9.12470553350654e-34	Down
HK3	ENSG00000160883	1335.18	-2.06843	0.187033	5.06312196992948e-35	9.25359109958721e-34	Down
TSACC	ENSG00000163467	19.3758	2.58363	0.228307	5.53665080309809e-35	1.01114991993735e-33	Up
ENSG00000287670	ENSG00000287670	17.9934	2.37123	0.207702	5.79515608332624e-35	1.05757286648618e-33	Up
MMP3	ENSG00000149968	62.4769	3.8311	0.385585	5.82291936961946e-35	1.06184939314986e-33	Up
THRA	ENSG00000126351	2004.48	-1.22398	0.103371	5.99297734724181e-35	1.09204870279198e-33	Down
ENTPD7	ENSG00000198018	878.214	1.13109	0.0948504	6.01635058544095e-35	1.09549391840468e-33	Up
PGM5P4-AS1	ENSG00000231943	11.2751	-2.62471	0.233656	6.02707621116149e-35	1.09663277619553e-33	Down
ALOX5AP	ENSG00000132965	4034.74	-2.07002	0.187536	6.19911603604571e-35	1.12709947380351e-33	Down
GSG1L	ENSG00000169181	9.76552	-3.17482	0.282534	6.30525042375365e-35	1.1455472380993e-33	Down
ALDH1A1	ENSG00000165092	6476.82	-2.24333	0.205201	6.40519162668137e-35	1.16284333847235e-33	Down
ENSG00000259504	ENSG00000259504	12.4444	-3.2544	0.303057	6.51206681615597e-35	1.18137176627113e-33	Down
ENSG00000233539	ENSG00000233539	21.1855	4.07885	0.398825	6.53746150119168e-35	1.18510213037493e-33	Up
TEX11	ENSG00000120498	8.15472	3.59631	0.320449	6.5456255895442e-35	1.18570575210303e-33	Up
DDX12P	ENSG00000214826	50.8248	1.65027	0.141628	6.72362895923205e-35	1.21705127293789e-33	Up
ENSG00000254810	ENSG00000254810	56.1639	-2.20499	0.198398	6.74611490637311e-35	1.22022094622871e-33	Down
AGTR2	ENSG00000180772	922.808	-4.38726	0.530785	6.85860981495857e-35	1.23965455365872e-33	Down
DNAJC12	ENSG00000108176	309.645	2.72195	0.266088	7.15031768365084e-35	1.29142740667823e-33	Up
TTLL10	ENSG00000162571	112.729	-2.71963	0.26119	7.16947191776634e-35	1.29393405244338e-33	Down
TNFRSF10A-DT	ENSG00000246582	62.1802	1.46505	0.124299	7.24012054223605e-35	1.305723798084e-33	Up
ADAMTS9-AS2	ENSG00000241684	101.996	-2.02974	0.181115	7.402296761438e-35	1.3339906882277e-33	Down
SELENBP1	ENSG00000143416	12012.9	-2.28074	0.212352	7.60442151594423e-35	1.36941003319797e-33	Down
ADRA1D	ENSG00000171873	47.2671	-2.28605	0.206823	7.92941191665238e-35	1.42688691181022e-33	Down
ENSG00000231698	ENSG00000231698	46.8983	-5.63966	0.513492	8.02644686941104e-35	1.44328931353405e-33	Down
FAM83D	ENSG00000101447	400.054	2.28763	0.211744	8.4378546310226e-35	1.51615575483583e-33	Up
LINC00987	ENSG00000237248	47.3631	-1.72641	0.149192	8.68672241556296e-35	1.55973089814431e-33	Down
OR6K3	ENSG00000203757	8.53161	-3.88758	0.356524	8.81543799350981e-35	1.58168432821372e-33	Down
CCDC69	ENSG00000198624	3548.03	-1.49475	0.128926	9.43500827401401e-35	1.69161146152589e-33	Down
TSPAN12	ENSG00000106025	2728.75	-1.56855	0.136391	1.10641544970828e-34	1.98225359642038e-33	Down
H2BC5	ENSG00000158373	481.73	2.15765	0.197258	1.13053450708063e-34	2.02398685074209e-33	Up
TSPAN18	ENSG00000157570	1622.34	-1.77964	0.157795	1.16638247959913e-34	2.08664209169422e-33	Down
NPM3	ENSG00000107833	564.34	1.4625	0.125449	1.19102843797245e-34	2.12918035700803e-33	Up
EMC3-AS1	ENSG00000180385	43.5378	1.74764	0.151152	1.24070830153094e-34	2.21637673063725e-33	Up
FLCN	ENSG00000154803	1120	-0.851753	0.070741	1.24861627964932e-34	2.22888002117605e-33	NS
CLDN11	ENSG00000013297	275.595	-1.99738	0.179904	1.25269709549107e-34	2.23453830262615e-33	Down
ARHGAP24	ENSG00000138639	766.405	-1.26739	0.107762	1.30425934997567e-34	2.32482333407364e-33	Down
USP12	ENSG00000152484	2074.06	-0.856645	0.0711994	1.31431552401224e-34	2.34104697584955e-33	NS
ENSG00000270076	ENSG00000270076	12.8699	-2.73047	0.247784	1.38489328521312e-34	2.46496934734558e-33	Down
NRG1	ENSG00000157168	368.144	-2.03886	0.185283	1.50741332355972e-34	2.6810969243618e-33	Down
ABHD6	ENSG00000163686	525.02	-1.17608	0.0995044	1.70191077065798e-34	3.02483807767597e-33	Down
IRX2-DT	ENSG00000186493	467.202	-2.71193	0.266285	1.71312535693437e-34	3.04256521575158e-33	Down
FOXP3	ENSG00000049768	131.53	1.84303	0.162845	1.86178754326452e-34	3.30420138014825e-33	Up
LINC02159	ENSG00000253417	42.2505	3.20368	0.305279	1.87219685017322e-34	3.32027275084588e-33	Up
SIK2	ENSG00000170145	3190.37	-1.00157	0.0840763	1.93629734126972e-34	3.43147145154064e-33	Down
ADAM8	ENSG00000151651	1961.06	1.97227	0.177255	1.97569636308726e-34	3.49876568212571e-33	Up
C5AR1	ENSG00000197405	2625.39	-1.78748	0.158741	2.09658921691805e-34	3.71017631481594e-33	Down
INSIG1	ENSG00000186480	3016.46	-1.20931	0.102833	2.12666165001918e-34	3.76067990555302e-33	Down
NOL10	ENSG00000115761	845.941	0.767499	0.0637163	2.15001153595713e-34	3.79923148000148e-33	NS
MGAT3-AS1	ENSG00000227188	7.04544	-3.52329	0.324784	2.15861413595887e-34	3.81168674677201e-33	Down
CHRNB4	ENSG00000117971	20.102	3.5098	0.332655	2.18428140587331e-34	3.85423525480968e-33	Up
GP9	ENSG00000169704	11.2526	-3.53678	0.331046	2.26407489297857e-34	3.99216138749715e-33	Down
PTGFR	ENSG00000122420	236.995	-2.18574	0.20144	2.34614651969698e-34	4.13390342590574e-33	Down
TRPC2	ENSG00000182048	20.8586	-2.17361	0.192019	2.48525163382622e-34	4.37586265777858e-33	Down
MOGAT1	ENSG00000124003	7.36251	-3.54855	0.323592	2.55120761453061e-34	4.48877110197935e-33	Down
ENSG00000225489	ENSG00000225489	39.7914	2.43262	0.220903	2.74713455959223e-34	4.830033644668e-33	Up
C5orf34	ENSG00000172244	79.8613	1.79291	0.158428	3.16277508921543e-34	5.55683270868101e-33	Up
FBP1	ENSG00000165140	4054.84	-1.93472	0.174953	3.2516895499237e-34	5.70896131646232e-33	Down
FAM124B	ENSG00000124019	147.471	-1.65918	0.145869	3.37284261385913e-34	5.91743281760535e-33	Down
NR0B2	ENSG00000131910	167.906	-3.26571	0.341978	3.37991719734144e-34	5.92560608285872e-33	Down
GATA1	ENSG00000102145	16.6427	-2.04443	0.17798	3.45935024134675e-34	6.06053452639369e-33	Down
STAC	ENSG00000144681	767.252	-2.33125	0.221688	3.46825832352823e-34	6.07180384733597e-33	Down
RAD51AP1	ENSG00000111247	238.647	1.77446	0.157777	3.48099144849138e-34	6.08881481705879e-33	Up
GPR89A	ENSG00000117262	134.627	0.962112	0.0805536	3.48294010206445e-34	6.08881481705879e-33	NS
SIDT2	ENSG00000149577	3457.19	-1.16159	0.0988274	3.4934236439339e-34	6.10279214492641e-33	Down
GRAMD2A	ENSG00000175318	1350.1	-2.10232	0.195116	3.53695375199623e-34	6.17443876691897e-33	Down
TCTE1	ENSG00000146221	100.544	-3.13656	0.315244	3.59717967770562e-34	6.27510853165617e-33	Down
DIO2	ENSG00000211448	431.588	2.59861	0.254763	3.97520211683025e-34	6.92962205540124e-33	Up
DCSTAMP	ENSG00000164935	193.664	-2.40616	0.225496	3.98974316265013e-34	6.95003057885794e-33	Down
FZD4	ENSG00000174804	2369.59	-1.57776	0.138663	4.35403208107801e-34	7.57922958499647e-33	Down
SRPX	ENSG00000101955	903.676	-1.86705	0.167737	4.47002438746494e-34	7.77562327314558e-33	Down
APOBR	ENSG00000184730	1252.14	-1.97819	0.179669	4.51349220924268e-34	7.84567139731363e-33	Down
ZNF217	ENSG00000171940	2338.87	1.16611	0.0995016	4.75416152299415e-34	8.25816711575619e-33	Up
MS4A2	ENSG00000149534	438.91	-2.21997	0.207282	4.97374929819231e-34	8.63348542369164e-33	Down
ENSG00000230650	ENSG00000230650	23.3547	3.06291	0.285448	5.4493744535539e-34	9.45239089266736e-33	Up
CCDC150	ENSG00000144395	43.2769	1.82111	0.159743	5.48092991615037e-34	9.50040763628411e-33	Up
HMGA1	ENSG00000137309	6642.02	2.01435	0.182497	5.67056015770651e-34	9.82216306412906e-33	Up
ENSG00000253821	ENSG00000253821	21.6574	-3.40407	0.329707	5.94978683665494e-34	1.0298547758831e-32	Down
NRGN	ENSG00000154146	1605.5	-2.50671	0.243454	6.13282964563174e-34	1.06078922932588e-32	Down
SLC39A11	ENSG00000133195	1994.9	1.26456	0.10882	6.18597756356518e-34	1.06922813038452e-32	Up
SEC24D	ENSG00000150961	3174.12	0.989304	0.0837238	6.92492636131216e-34	1.19611034411199e-32	NS
P3H4	ENSG00000141696	955.573	1.74014	0.154941	7.18755466616577e-34	1.24059924909956e-32	Up
PLPP4	ENSG00000203805	70.0681	3.63016	0.39139	7.19403409224137e-34	1.24084440351902e-32	Up
IL31RA	ENSG00000164509	96.6543	3.22232	0.327754	7.42853122663165e-34	1.28039062119181e-32	Up
LINC00862	ENSG00000203721	27.9584	2.60699	0.238949	7.58615150289493e-34	1.30664001342348e-32	Up
ZBED2	ENSG00000177494	541.108	-2.54398	0.249415	7.65352132293267e-34	1.31731871921102e-32	Down
COL24A1	ENSG00000171502	104.669	1.7645	0.155853	7.84532440755808e-34	1.34938479483995e-32	Up
ZNF217-AS1	ENSG00000197670	38.4306	2.0255	0.180737	7.85967532608966e-34	1.35090579343379e-32	Up
HOATZ	ENSG00000183644	191.505	-3.25898	0.340085	8.10282761515128e-34	1.39172305964156e-32	Down
ENSG00000273760	ENSG00000273760	85.111	-3.28696	0.342829	8.29944337847146e-34	1.42449578547074e-32	Down
ITPRIP	ENSG00000148841	2211.81	-1.41408	0.123462	8.42326809256379e-34	1.44473773780638e-32	Down
ALDH1A2	ENSG00000128918	547.268	-2.29213	0.217299	8.66193229141906e-34	1.48463461433707e-32	Down
TMEM156	ENSG00000121895	165.829	2.14388	0.197953	8.68681938209366e-34	1.48786046776963e-32	Up
NTRK2	ENSG00000148053	681.221	-2.65172	0.262057	9.56602480093605e-34	1.63730558473523e-32	Down
ENSG00000272839	ENSG00000272839	20.1806	-2.25474	0.202534	9.58494679218398e-34	1.63940020900904e-32	Down
IL5RA	ENSG00000091181	226.919	-2.46215	0.236916	1.01334262936605e-33	1.73200380978823e-32	Down
LINC02772	ENSG00000271736	55.2302	-3.26539	0.339568	1.02047840854942e-33	1.74298564947714e-32	Down
PLCE1	ENSG00000138193	1186.29	-1.51891	0.134037	1.06983354235455e-33	1.82601303363466e-32	Down
LINC01082	ENSG00000269186	5.3287	-3.88031	0.355358	1.07761974679835e-33	1.83802361124639e-32	Down
NTNG1	ENSG00000162631	241.259	-2.77859	0.279678	1.09816805864019e-33	1.87176983837859e-32	Down
LINC00607	ENSG00000235770	87.6036	-2.12962	0.196118	1.10811518037594e-33	1.88741257146393e-32	Down
PLAU	ENSG00000122861	4673.95	2.41896	0.232809	1.12461181604453e-33	1.91418140264568e-32	Up
ZWILCH	ENSG00000174442	399.418	1.09251	0.0932442	1.13478442897723e-33	1.93015656654123e-32	Up
GMFG	ENSG00000130755	1633.77	-1.56012	0.138111	1.17293688837694e-33	1.9936675718102e-32	Down
SOX5	ENSG00000134532	217.02	-1.85833	0.168089	1.20237737633451e-33	2.04229293001084e-32	Down
ENSG00000286494	ENSG00000286494	3.40282	-4.19612	0.392931	1.29497538811097e-33	2.19805268817977e-32	Down
ACOXL-AS1	ENSG00000204581	105.862	-2.28888	0.213379	1.35686466688662e-33	2.30150896851509e-32	Down
ENSG00000284948	ENSG00000284948	8.87823	2.93955	0.257983	1.36539963130431e-33	2.31438540131312e-32	Up
ENSG00000280255	ENSG00000280255	30.8332	-2.56194	0.243182	1.4094620804341e-33	2.38742240654745e-32	Down
TMEM273	ENSG00000204161	918.283	-1.59157	0.141319	1.44208978064282e-33	2.44100317804186e-32	Down
TRAP1	ENSG00000126602	1169.06	0.934537	0.0792513	1.50555819038004e-33	2.54667763692767e-32	NS
PROS1	ENSG00000184500	3415.42	-1.58553	0.140793	1.54385469894441e-33	2.60965707794691e-32	Down
GARS1	ENSG00000106105	3992.35	1.03401	0.0882123	1.56746882747711e-33	2.64774848013299e-32	Up
TPRG1	ENSG00000188001	326.091	-1.59986	0.14219	1.5869426084263e-33	2.67879844162916e-32	Down
CXCL13	ENSG00000156234	1081.99	3.6157	0.418429	1.62551302337046e-33	2.74201911445718e-32	Up
EFNA2	ENSG00000099617	24.2739	4.65954	0.468628	1.69223756221138e-33	2.85261241844389e-32	Up
TMEM69	ENSG00000159596	739.836	0.76726	0.0646004	1.71147140817435e-33	2.88305351842667e-32	NS
ZMYND10	ENSG00000004838	687.162	-2.68757	0.268381	1.74035843764209e-33	2.92970291009249e-32	Down
PCYT1B	ENSG00000102230	104.603	-2.39832	0.230759	1.81111391736555e-33	3.04672092258058e-32	Down
FKBP11	ENSG00000134285	917.949	1.43521	0.126106	1.82741345797634e-33	3.07203357668168e-32	Up
AKR1B15	ENSG00000227471	98.6725	4.63189	0.498121	1.86438571854413e-33	3.13204030950219e-32	Up
B3GNT6	ENSG00000198488	407.318	4.34869	0.515307	1.93151367648959e-33	3.24037181554448e-32	Up
ENSG00000228559	ENSG00000228559	53.1094	-2.92715	0.296478	1.93109294928798e-33	3.24037181554448e-32	Down
BARX2	ENSG00000043039	409.495	3.22675	0.339544	1.97447449728134e-33	3.31018017736291e-32	Up
FUT9	ENSG00000172461	134.231	6.71362	0.72263	2.01667024378442e-33	3.37861141183747e-32	Up
BNIP5	ENSG00000189325	35.7107	4.38587	0.46741	2.08339004588453e-33	3.48800734849214e-32	Up
RFX2	ENSG00000087903	1078.67	-1.7645	0.159417	2.13890025594583e-33	3.5784997665473e-32	Down
GPC5	ENSG00000179399	119.027	-2.84253	0.290845	2.16423606524811e-33	3.61841976634904e-32	Down
CACNB4	ENSG00000182389	278.806	-2.24234	0.211728	2.3225771918247e-33	3.88050754658613e-32	Down
DDO	ENSG00000203797	182.81	-1.79733	0.162563	2.40740607167026e-33	4.01949957248852e-32	Down
MYL9	ENSG00000101335	13008.8	-1.7507	0.157701	2.45324490895739e-33	4.09324747496584e-32	Down
ADGRA1	ENSG00000197177	22.5278	-3.63721	0.358485	2.83432681705895e-33	4.72586905792011e-32	Down
RHBDL1	ENSG00000103269	79.8997	2.11309	0.196045	3.28307478770068e-33	5.47037875801187e-32	Up
AFAP1L1	ENSG00000157510	1129.42	-1.5152	0.134869	3.66350398028411e-33	6.10011962827077e-32	Down
PACRG	ENSG00000112530	138.356	-2.68458	0.266483	3.77814160519011e-33	6.28673535620745e-32	Down
PTPN1	ENSG00000196396	4911.42	-0.915384	0.0781455	3.83797094745477e-33	6.38196023242192e-32	NS
KIAA0040	ENSG00000235750	3219.98	-1.05428	0.0907014	4.02005030746149e-33	6.6802014831374e-32	Down
SNX25	ENSG00000109762	2222.86	-1.5019	0.133511	4.29204019940191e-33	7.1273439384381e-32	Down
ARAP3	ENSG00000120318	1281.32	-1.32774	0.116522	4.78630388746774e-33	7.94273852827613e-32	Down
FCRL5	ENSG00000143297	410.07	2.62701	0.262247	4.99190340654491e-33	8.27832419555964e-32	Up
PTGFRN	ENSG00000134247	3067.57	1.35433	0.119184	5.24197578871961e-33	8.68715811958959e-32	Up
CNRIP1	ENSG00000119865	562.504	-1.25519	0.109672	5.53838712494964e-33	9.17218237769344e-32	Down
DAPK1	ENSG00000196730	5364.83	-1.38585	0.122644	6.16907591987545e-33	1.02097790207008e-31	Down
UQCC2	ENSG00000137288	954.497	1.14333	0.0991872	6.29356968493016e-33	1.04087918855214e-31	Up
PPARGC1B	ENSG00000155846	383.738	-1.56045	0.139554	6.73210198447295e-33	1.11265677475181e-31	Down
SLC5A7	ENSG00000115665	27.6614	-3.73165	0.395784	7.03067357127352e-33	1.16122108203788e-31	Down
GREB1L	ENSG00000141449	100.016	2.69222	0.26696	7.40392702480085e-33	1.22122473528776e-31	Up
DOK7	ENSG00000175920	171.102	-2.17959	0.205755	7.40135407223663e-33	1.22122473528776e-31	Down
E2F2	ENSG00000007968	165.006	2.1105	0.197901	7.63682344473601e-33	1.25879279992634e-31	Up
C1orf115	ENSG00000162817	1799.98	-1.88075	0.174201	7.68191543326595e-33	1.2653750156596e-31	Down
ARHGEF6	ENSG00000129675	1858.72	-1.38467	0.122301	7.72823176045816e-33	1.27214993549502e-31	Down
FBXO43	ENSG00000156509	20.1544	2.06471	0.184536	7.95128965599337e-33	1.30798981483937e-31	Up
SIX4	ENSG00000100625	448.876	2.10373	0.200026	8.18696521327622e-33	1.34585586987953e-31	Up
BNIP3P11	ENSG00000271550	31.615	1.88379	0.168035	8.36312092054448e-33	1.37389328076487e-31	Up
WFDC12	ENSG00000168703	82.8731	-4.62807	0.532385	8.60771852209395e-33	1.41312926500267e-31	Down
ENSG00000226822	ENSG00000226822	33.991	-2.18745	0.202889	1.07037626828608e-32	1.75606145366239e-31	Down
CA3	ENSG00000164879	238.574	-2.39343	0.234746	1.09710830986334e-32	1.7987149409103e-31	Down
CDHR3	ENSG00000128536	1043.61	-2.84524	0.300471	1.10038909028241e-32	1.80288865847407e-31	Down
BST1	ENSG00000109743	402.635	-1.24113	0.108675	1.16400720290706e-32	1.9058481085248e-31	Down
CDC25A	ENSG00000164045	135.001	2.14165	0.202007	1.17941946807821e-32	1.92979461598094e-31	Up
CCN5	ENSG00000064205	1167.02	-2.22233	0.213713	1.19890159121504e-32	1.96036395518209e-31	Down
ENSG00000273650	ENSG00000273650	8.2894	-2.56932	0.230528	1.30451902408913e-32	2.13164144595831e-31	Down
AQP11	ENSG00000178301	51.5568	1.3809	0.121095	1.42516352774815e-32	2.32722941711577e-31	Up
KRT79	ENSG00000185640	38.5309	-3.16483	0.320065	1.48285320539302e-32	2.41982305846139e-31	Down
MYOCD	ENSG00000141052	185.25	-2.547	0.250056	1.48762347808385e-32	2.42599342067571e-31	Down
NUPR1	ENSG00000176046	383.045	-1.59896	0.144527	1.49298023974529e-32	2.43311138473307e-31	Down
RRAS	ENSG00000126458	3135.32	-1.55514	0.139253	1.54611269798446e-32	2.51802829637881e-31	Down
CABCOCO1	ENSG00000183346	199.11	-2.50828	0.248337	1.63821870585501e-32	2.66626345046489e-31	Down
SCN2B	ENSG00000149575	124.521	-2.08555	0.197038	1.69058557070226e-32	2.74966792391342e-31	Down
HPRT1	ENSG00000165704	1103.17	0.985415	0.0853192	1.75088177557802e-32	2.84585005365156e-31	NS
COL22A1	ENSG00000169436	107.917	2.5629	0.251923	1.76538064871807e-32	2.86751597159657e-31	Up
MMP28	ENSG00000271447	1803.16	-2.65253	0.271653	1.79506050893019e-32	2.91379544027339e-31	Down
DKC1	ENSG00000130826	2172.77	1.05467	0.0917669	1.89536428233482e-32	3.07255757430192e-31	Up
AK4	ENSG00000162433	752.702	2.40215	0.235893	1.89537228764986e-32	3.07255757430192e-31	Up
SLC50A1	ENSG00000169241	2454.96	1.33012	0.117851	1.92092413871493e-32	3.11192248020219e-31	Up
FAM167A	ENSG00000154319	1221.4	-2.33162	0.229726	1.95871115150839e-32	3.17104345960702e-31	Down
CCIN	ENSG00000185972	21.7683	-1.96077	0.176553	1.96326454942065e-32	3.17631857543802e-31	Down
HIF3A	ENSG00000124440	820.642	-2.38442	0.235809	1.98443675206734e-32	3.2084561778481e-31	Down
CCDC169	ENSG00000242715	27.6967	2.52551	0.238937	1.99988086014564e-32	3.23129630150146e-31	Up
SAP30L	ENSG00000164576	1599.6	-0.680814	0.0581844	2.08256888392796e-32	3.36268380619493e-31	NS
EPHB6	ENSG00000106123	389.131	-1.65694	0.151333	2.10584694347266e-32	3.39803341990487e-31	Down
RGS9BP	ENSG00000186326	27.3333	-2.23725	0.209646	2.11905304224878e-32	3.41709493538697e-31	Down
LMO7	ENSG00000136153	15957	-1.51443	0.136391	2.17575987576e-32	3.50623275116724e-31	Down
ENSG00000280099	ENSG00000280099	171.119	-1.72036	0.157114	2.40561658530107e-32	3.87410098408925e-31	Down
PPP4R4	ENSG00000119698	139.316	-2.65113	0.270034	2.51239242918814e-32	4.04340217261795e-31	Down
CYP17A1	ENSG00000148795	12.9657	-2.79463	0.266708	2.53329066354676e-32	4.07436197408599e-31	Down
LINC02993	ENSG00000287115	11.0357	-1.86397	0.163442	2.58408823007142e-32	4.15333761592148e-31	Down
HLF	ENSG00000108924	1404.07	-2.39033	0.236573	2.60058269651591e-32	4.17711144711499e-31	Down
PAPSS2	ENSG00000198682	6134.87	-1.53256	0.138681	2.61896379225248e-32	4.20388252176548e-31	Down
RCAN1	ENSG00000159200	3367.46	-1.40071	0.125327	2.621394149799e-32	4.20503167508961e-31	Down
SMAD7	ENSG00000101665	1952.36	-1.10601	0.0968908	2.6427592984999e-32	4.23653315779784e-31	Down
FIGNL1	ENSG00000132436	490.455	1.47451	0.132754	2.72187062056489e-32	4.36050429200491e-31	Up
TMEM63C	ENSG00000165548	193.264	2.9258	0.305772	2.82958990490321e-32	4.53011433404446e-31	Up
HHIP-AS1	ENSG00000248890	262.087	-2.35746	0.233003	2.9300730702964e-32	4.68792577920155e-31	Down
CIMIP1	ENSG00000124237	889.251	-3.96639	0.464529	2.93442713109855e-32	4.69183143705699e-31	Down
DARS1-AS1	ENSG00000231890	46.5469	1.56709	0.139828	3.08661187330081e-32	4.93194328445921e-31	Up
GALNT13	ENSG00000144278	270.09	-2.61704	0.267151	3.09921103208307e-32	4.94685775560781e-31	Down
TSLP	ENSG00000145777	55.6929	-2.0776	0.1948	3.0999797653073e-32	4.94685775560781e-31	Down
RFC4	ENSG00000163918	459.63	1.45411	0.130749	3.10935594914836e-32	4.95859384686357e-31	Up
PKDCC	ENSG00000162878	879.299	-1.79732	0.166694	3.11237289674869e-32	4.96017998950975e-31	Down
CFAP107	ENSG00000157330	110.649	-3.81593	0.426402	3.12365374971533e-32	4.97492568306934e-31	Down
ABCC3	ENSG00000108846	4784.61	1.92675	0.181276	3.27435810430586e-32	5.21156270112329e-31	Up
RPE	ENSG00000197713	1233.11	0.865802	0.0748379	3.3086830442001e-32	5.26278009241866e-31	NS
LRRC18	ENSG00000165383	65.5113	-3.00833	0.313258	3.32019464507334e-32	5.27766779388943e-31	Down
BMS1P23	ENSG00000286156	131.504	1.58033	0.142247	3.37137334762719e-32	5.3555488404956e-31	Up
LMOD1	ENSG00000163431	1206.98	-1.66765	0.152575	3.3793351766938e-32	5.36472193390089e-31	Down
UNC5CL	ENSG00000124602	260.955	2.19517	0.21224	3.4182237140101e-32	5.42294780294474e-31	Up
BMAL2	ENSG00000029153	940.277	2.11677	0.2023	3.44814875596712e-32	5.4668871711445e-31	Up
KLF2	ENSG00000127528	2235.72	-1.82096	0.169554	3.70919733310753e-32	5.87696918534422e-31	Down
XPO5	ENSG00000124571	1600.72	0.93879	0.0815959	3.85955485955121e-32	6.11125255262831e-31	NS
ANO7	ENSG00000146205	88.198	1.69616	0.154376	3.86404600535587e-32	6.11441654021699e-31	Up
EPB41L4A-DT	ENSG00000278921	49.4937	-1.33005	0.11719	4.03529153913984e-32	6.38127631079838e-31	Down
ORC5	ENSG00000164815	624.799	0.948319	0.0824665	4.08768892823006e-32	6.45997076950378e-31	NS
ARHGEF37	ENSG00000183111	573.312	-1.54227	0.139922	4.12455610712813e-32	6.51403655116109e-31	Down
LINC02817	ENSG00000234754	5.35697	-2.78479	0.248955	4.31623608549411e-32	6.81237596325057e-31	Down
CDH16	ENSG00000166589	13.7741	-3.20855	0.315237	4.56091876379392e-32	7.19393276653206e-31	Down
NDC1	ENSG00000058804	1183.13	1.12062	0.0985862	4.81504993754675e-32	7.58989266183864e-31	Up
LINC02884	ENSG00000231246	76.6381	-1.86444	0.171658	4.9636039917454e-32	7.81903115642514e-31	Down
NKAPL	ENSG00000189134	34.2494	-1.80142	0.161556	5.15537484054454e-32	8.11591005866726e-31	Down
GABARAPL1	ENSG00000139112	4058.2	-1.20123	0.106529	5.19868291788442e-32	8.17883873809821e-31	Down
INSC	ENSG00000188487	35.0073	-2.66577	0.261586	5.65603137724827e-32	8.8926590762672e-31	Down
ENSG00000260633	ENSG00000260633	18.4066	-2.10797	0.192469	5.81465397445522e-32	9.13619590207965e-31	Down
SCD5	ENSG00000145284	1363.21	-1.88492	0.177553	5.87168781375014e-32	9.21990313750638e-31	Down
ABCC13	ENSG00000243064	36.3073	-2.87853	0.294316	5.89045315118499e-32	9.24345133967461e-31	Down
BPHL	ENSG00000137274	369.893	1.09094	0.0958364	5.99203469561375e-32	9.39684366875437e-31	Up
ARHGEF4-AS1	ENSG00000233221	11.6711	7.20748	0.775387	6.22152891044449e-32	9.7505073218193e-31	Up
PFKP	ENSG00000067057	3716.32	1.88777	0.177727	6.41267170529335e-32	1.00436525488972e-30	Up
LIFR	ENSG00000113594	5477.12	-1.83083	0.172515	6.46964637388449e-32	1.01264209707891e-30	Down
PPP2R2C	ENSG00000074211	268.27	3.6333	0.432488	6.68099268523746e-32	1.04505553310471e-30	Up
VAMP2	ENSG00000220205	3026.88	-1.24704	0.110366	7.13121382091785e-32	1.11476916115776e-30	Down
BRIX1	ENSG00000113460	1050.5	1.05068	0.0923519	7.17929631697912e-32	1.12157070551941e-30	Up
PAN3-AS1	ENSG00000261485	37.8615	-1.47621	0.131893	7.34669344792356e-32	1.14699140800268e-30	Down
HOXA5	ENSG00000106004	409.601	-1.56608	0.142497	7.42208536455145e-32	1.15802473114729e-30	Down
ENSG00000279581	ENSG00000279581	10.5259	-3.07873	0.300851	7.70541919877979e-32	1.20146736610599e-30	Down
LINC02941	ENSG00000236013	4.62006	-3.17966	0.289375	8.17942933901338e-32	1.2745671118042e-30	Down
SLC39A13-AS1	ENSG00000255197	382.133	-1.60235	0.146912	8.78836947276977e-32	1.36858627338809e-30	Down
CCAR1	ENSG00000060339	2261.12	0.628311	0.0541639	9.050797211966e-32	1.40855903057037e-30	NS
ENTPD8	ENSG00000188833	70.9395	3.25065	0.348259	9.73355784808461e-32	1.5138552526314e-30	Up
ZNF423	ENSG00000102935	323.428	-1.71008	0.158367	1.00255591019573e-31	1.55828192708306e-30	Down
C11orf97	ENSG00000257057	51.9788	-3.93296	0.420213	1.06821142535114e-31	1.65927939389407e-30	Down
TERT	ENSG00000164362	27.1594	5.66658	0.636127	1.0784277410703e-31	1.67408843071085e-30	Up
MYOM2	ENSG00000036448	125.914	-1.78212	0.166296	1.10677079445533e-31	1.71699982767905e-30	Down
ADCY9	ENSG00000162104	2642.49	-1.38191	0.124888	1.1092027308026e-31	1.71968491645989e-30	Down
DNAH9	ENSG00000007174	669.109	-3.38242	0.383185	1.13456194494504e-31	1.75789013415459e-30	Down
ADGRL1-AS1	ENSG00000267169	55.8424	-1.1176	0.0980081	1.14014276633045e-31	1.76542182006231e-30	Down
ZNF485	ENSG00000198298	89.9973	1.09968	0.0966803	1.15186903462235e-31	1.78245374209352e-30	Up
HPDL	ENSG00000186603	43.6924	2.516	0.244481	1.18729131769835e-31	1.83610934105848e-30	Up
ENSG00000278399	ENSG00000278399	5.26712	3.90564	0.376101	1.24080364542614e-31	1.91765538823988e-30	Up
ENSG00000273771	ENSG00000273771	18.3254	-2.32195	0.218916	1.25234638152735e-31	1.93427579973057e-30	Down
GTF2IP7	ENSG00000227038	22.8472	2.6602	0.250977	1.30359016850229e-31	2.01215582522691e-30	Up
P3H2-AS1	ENSG00000225764	13.8431	-2.91987	0.289867	1.39135765984727e-31	2.14627857377823e-30	Down
PARP1	ENSG00000143799	6222.2	1.02419	0.0903516	1.41653476650449e-31	2.18374281697395e-30	Up
ENSG00000272823	ENSG00000272823	11.7877	-2.28333	0.208457	1.41851153259709e-31	2.18541660552819e-30	Down
CYP2F1	ENSG00000197446	119.36	-3.72872	0.428543	1.43802548857704e-31	2.21270082549116e-30	Down
JPT2	ENSG00000206053	4249.88	0.993217	0.0874843	1.43758900821924e-31	2.21270082549116e-30	NS
SLC12A4	ENSG00000124067	2803.27	-1.01606	0.0896331	1.4502092541906e-31	2.23004905188293e-30	Down
NOL11	ENSG00000130935	1711.18	0.79371	0.0691521	1.4630837037204e-31	2.24843696749061e-30	NS
MAOB	ENSG00000069535	1514.07	-1.64046	0.152117	1.47807257340574e-31	2.27004921777849e-30	Down
KAT2A	ENSG00000108773	1207.76	1.0953	0.0970556	1.48919947369617e-31	2.28570685177384e-30	Up
RAB3B	ENSG00000169213	203.45	3.64056	0.433671	1.51734704148574e-31	2.32745283843156e-30	Up
ENSG00000227496	ENSG00000227496	23.3125	2.62908	0.251503	1.58318112661525e-31	2.42691771828076e-30	Up
PXDC1	ENSG00000168994	1931.26	-1.21618	0.108886	1.58555092844889e-31	2.42903233117214e-30	Down
SLC25A10	ENSG00000183048	166.135	1.75409	0.162641	1.59413622572727e-31	2.44066037505698e-30	Up
SPMIP6	ENSG00000164972	492.831	-3.24829	0.360739	1.61673457610052e-31	2.47371484391874e-30	Down
ENSG00000261039	ENSG00000261039	19.5322	3.47309	0.344496	1.67042577298287e-31	2.55427262680492e-30	Up
DOCK4	ENSG00000128512	2244.14	-1.46532	0.134011	1.81155580645089e-31	2.76835073301065e-30	Down
CIRBP	ENSG00000099622	8616.53	-0.856047	0.0750162	1.84656000410589e-31	2.8200857547139e-30	NS
ARHGAP30	ENSG00000186517	2464.82	-1.22692	0.110015	1.86501581992897e-31	2.84649925422512e-30	Down
BZW2	ENSG00000136261	2155.54	1.26797	0.114107	1.87738165320802e-31	2.8635907840941e-30	Up
PRKCZ	ENSG00000067606	1509.67	-1.35127	0.12245	1.89791090523339e-31	2.89310508220381e-30	Down
HCAR2	ENSG00000182782	456.681	-2.28115	0.225675	1.90824285944722e-31	2.90704798842621e-30	Down
FYB2	ENSG00000187889	148.695	-2.74618	0.2902	1.96741564205772e-31	2.99533230619178e-30	Down
LINC01031	ENSG00000232077	11.703	-2.06479	0.18779	2.00641773764652e-31	3.05281686422185e-30	Down
ENSG00000253194	ENSG00000253194	60.3793	-2.41934	0.241247	2.01772918858116e-31	3.06812422866275e-30	Down
CASKIN2	ENSG00000177303	2616.57	-1.68687	0.156803	2.04996729125364e-31	3.11521361540136e-30	Down
PGM5-AS1	ENSG00000224958	8.18266	-2.69899	0.252853	2.08931808970524e-31	3.17304673598764e-30	Down
SYT15-AS1	ENSG00000231187	11.9847	-2.11866	0.192596	2.10312351616362e-31	3.19203653966245e-30	Down
CDADC1	ENSG00000102543	305.068	-0.669358	0.0581151	2.19870457779011e-31	3.33504187875436e-30	NS
FRMD4A	ENSG00000151474	744.452	-1.20785	0.108382	2.20400816855629e-31	3.34102029358345e-30	Down
SYP	ENSG00000102003	209.333	-1.87972	0.177306	2.32073165368247e-31	3.51578661333353e-30	Down
SLC15A2	ENSG00000163406	2006	-1.99973	0.194196	2.33366672932871e-31	3.53320023890403e-30	Down
ENSG00000259342	ENSG00000259342	40.9389	2.50529	0.241929	2.48062587273925e-31	3.75338129430448e-30	Up
SPDEF	ENSG00000124664	923.502	2.63132	0.275358	2.5445815885761e-31	3.8477775969794e-30	Up
SYT7	ENSG00000011347	1206.5	2.3756	0.23972	2.54674762758172e-31	3.84868016399858e-30	Up
CLDN12	ENSG00000157224	2111.83	1.15872	0.103606	2.64098051857947e-31	3.98862864403933e-30	Up
TPSAB1	ENSG00000172236	1248.43	-2.10556	0.205564	2.66178585486909e-31	4.01757671768456e-30	Down
TSPAN6	ENSG00000000003	2066.55	1.15049	0.1029	2.747166957529e-31	4.14389692295902e-30	Up
SOCS2	ENSG00000120833	2143.2	-1.99881	0.192399	2.81170094301703e-31	4.2386348512218e-30	Down
DHTKD1	ENSG00000181192	1447.11	0.927905	0.0818124	2.81450704680457e-31	4.24025886590759e-30	NS
IARS1	ENSG00000196305	4180.33	0.877056	0.0771542	2.84627939604699e-31	4.28549384572404e-30	NS
CSF3R	ENSG00000119535	3365.38	-2.04386	0.197662	2.87317433661233e-31	4.32333416896261e-30	Down
JPT1	ENSG00000189159	4002.12	1.45785	0.133317	2.87851717410474e-31	4.32871800915187e-30	Up
SYNPO2L	ENSG00000166317	51.7967	-2.5469	0.257773	2.88542584667753e-31	4.33644851356984e-30	Down
LTC4S	ENSG00000213316	125.041	-1.60362	0.148135	3.10323660214898e-31	4.66093595474023e-30	Down
ZNF536	ENSG00000198597	13.2955	-2.94083	0.28571	3.17996932239356e-31	4.77326239720604e-30	Down
LINC01765	ENSG00000233730	35.7681	-3.72493	0.399511	3.18996384595268e-31	4.78533597857379e-30	Down
PSMD10P2	ENSG00000226652	13.3214	5.594	0.595037	3.28882485378106e-31	4.930623911289e-30	Up
TRAK2	ENSG00000115993	3006.64	-0.815672	0.0716031	3.32938730410774e-31	4.98838621917231e-30	NS
CIP2A	ENSG00000163507	261.427	1.71986	0.161238	3.38690452973625e-31	5.071465653287e-30	Up
FLAD1	ENSG00000160688	1469.47	1.21418	0.109138	3.54772686711056e-31	5.30903580656625e-30	Up
SRD5A1	ENSG00000145545	810.323	1.37355	0.12523	3.61457221811885e-31	5.40576907279275e-30	Up
C3orf86P	ENSG00000225873	25.2741	-2.58436	0.253872	3.65890419003615e-31	5.46873510475421e-30	Down
RAB11FIP1	ENSG00000156675	8031.46	-1.415	0.129366	3.69097556496547e-31	5.51331045565822e-30	Down
TTI1	ENSG00000101407	1131.41	0.735835	0.0644017	3.85414833342742e-31	5.75354206780124e-30	NS
LYPD3	ENSG00000124466	463.561	2.42466	0.247725	4.10782711929413e-31	6.12850825759898e-30	Up
PLK4	ENSG00000142731	237.366	1.78473	0.168756	4.3589411105782e-31	6.49919444493322e-30	Up
DDX52	ENSG00000278053	1182.01	0.694704	0.0607536	4.42162779063449e-31	6.58865521390597e-30	NS
UTRN	ENSG00000152818	8221.73	-1.32197	0.120239	4.50299580555993e-31	6.70582745130349e-30	Down
CALU	ENSG00000128595	10195.2	1.13446	0.101805	4.52567068962846e-31	6.7355051580411e-30	Up
N4BP1	ENSG00000102921	3782.22	-0.833193	0.0734076	4.65729309656768e-31	6.92719392234782e-30	NS
ADGRL2	ENSG00000117114	3654.37	-1.60177	0.149703	4.66732056660455e-31	6.93790130527939e-30	Down
LINC01785	ENSG00000268038	8.96857	-5.75041	0.63247	4.7287086099551e-31	7.02489618875643e-30	Down
IGFALS	ENSG00000099769	179.321	-2.72629	0.28092	5.12046002885652e-31	7.60227137577263e-30	Down
PADI4	ENSG00000159339	37.8765	-2.31981	0.223222	5.28099411679195e-31	7.83587070190903e-30	Down
RECK	ENSG00000122707	877.068	-1.32502	0.120737	5.47730284680345e-31	8.1222374198034e-30	Down
CPXM1	ENSG00000088882	438.216	2.50448	0.261035	5.5381209954196e-31	8.2074618522451e-30	Up
HMGCLL1	ENSG00000146151	99.8779	-2.02906	0.197069	5.6227946886923e-31	8.3279157807703e-30	Down
NEGR1	ENSG00000172260	441.66	-1.83603	0.175396	5.85072865132346e-31	8.66027891557095e-30	Down
IBSP	ENSG00000029559	83.9297	4.36322	0.508419	5.98094454383523e-31	8.84768557458665e-30	Up
ORMDL1P1	ENSG00000228997	33.2496	-2.78515	0.288497	6.09747596709267e-31	9.01463490324785e-30	Down
RSPO4	ENSG00000101282	273.878	-2.86074	0.300529	6.36873759679392e-31	9.4100016287087e-30	Down
RAB40A	ENSG00000172476	80.1225	-1.77255	0.166237	6.39946649472219e-31	9.44971190343474e-30	Down
CASS4	ENSG00000087589	656.543	-1.64465	0.15437	6.97273426799048e-31	1.02900272798437e-29	Down
IADEN	ENSG00000253507	7.12053	-4.22185	0.433488	7.10581201040247e-31	1.04801113156429e-29	Down
NARF	ENSG00000141562	1835.36	0.989644	0.088192	7.17760657911653e-31	1.057963681286e-29	NS
ENSG00000287652	ENSG00000287652	9.04982	-3.1803	0.306919	7.42409746486417e-31	1.09363866979414e-29	Down
SEC22C	ENSG00000093183	1958.52	-0.656237	0.0575477	7.51211646758731e-31	1.105940459787e-29	NS
PLAC1	ENSG00000170965	12.5437	3.52379	0.340531	7.60028199887832e-31	1.11824904970899e-29	Up
NECTIN4	ENSG00000143217	1471.74	1.89138	0.181427	7.67150990752033e-31	1.12805229917117e-29	Up
CPNE7	ENSG00000178773	131.74	2.30423	0.229726	7.73287349476051e-31	1.1363941773876e-29	Up
MB	ENSG00000198125	225.211	3.00977	0.333579	8.12642444013997e-31	1.19351384576834e-29	Up
ASPRV1	ENSG00000244617	49.9228	-1.3224	0.119636	8.63903076254025e-31	1.2680401407111e-29	Down
ENSG00000284946	ENSG00000284946	23.907	1.78164	0.163373	9.1833722280307e-31	1.34713259950304e-29	Up
PRKCQ	ENSG00000065675	391.277	-1.68816	0.159481	9.35650731840517e-31	1.37170983262716e-29	Down
BARX1	ENSG00000131668	296.535	6.12838	0.771321	9.36957331088092e-31	1.37280480642758e-29	Up
LCLAT1	ENSG00000172954	758.836	0.898131	0.0797629	9.74806994187762e-31	1.42740842665333e-29	NS
PPP1R12C	ENSG00000125503	2453.57	-0.968134	0.0863851	9.96840654342855e-31	1.45880135614959e-29	NS
FLVCR2-AS1	ENSG00000224721	8.68931	-3.30752	0.327925	9.98817846302239e-31	1.46082321504204e-29	Down
PRAME	ENSG00000185686	382.387	5.29663	0.680007	1.19759012499084e-30	1.75049421904948e-29	Up
COL5A1	ENSG00000130635	10121.3	2.1529	0.21538	1.21115382377627e-30	1.76926562452415e-29	Up
CST5	ENSG00000170367	44.0669	-2.99759	0.320183	1.29119426685098e-30	1.88506677280083e-29	Down
LINC02882	ENSG00000251138	44.1323	7.78738	0.899853	1.43027314295262e-30	2.08687146800708e-29	Up
IKBKE	ENSG00000263528	501.1	1.06057	0.0954888	1.50598787793215e-30	2.19603832830213e-29	Up
C22orf39	ENSG00000242259	849.274	-0.714517	0.0631501	1.55383917737075e-30	2.26446901386646e-29	NS
SORD	ENSG00000140263	563.819	1.22836	0.111991	1.56049971352011e-30	2.2728252062653e-29	Up
ENSG00000286997	ENSG00000286997	77.9204	-2.23718	0.215507	1.57374677795818e-30	2.29075888563682e-29	Down
MFSD2A	ENSG00000168389	3508.9	-1.99897	0.195423	1.60309431180143e-30	2.33209336806368e-29	Down
ENSG00000286176	ENSG00000286176	12.5901	-2.33191	0.220055	1.62630234053568e-30	2.36445272710839e-29	Down
MARCKSL1	ENSG00000175130	5556.57	1.89809	0.183081	1.63870167606018e-30	2.38106848392939e-29	Up
C6	ENSG00000039537	385.681	-3.06615	0.341179	1.64238189510371e-30	2.38500300421602e-29	Down
PDCD6IP-DT	ENSG00000271643	231.002	-0.944828	0.0844202	1.66705414723393e-30	2.41939864314831e-29	NS
RSPH4A	ENSG00000111834	382.495	-2.5495	0.268152	1.66809130970668e-30	2.41947223850832e-29	Down
YBX2	ENSG00000006047	94.0671	3.24497	0.368469	1.69160684491648e-30	2.45213008778171e-29	Up
PTPRD-AS1	ENSG00000225706	43.4075	-1.81936	0.172161	1.71764855064721e-30	2.48840909638063e-29	Down
TEKT1	ENSG00000167858	547.988	-3.73575	0.453705	1.73933983590696e-30	2.51834640822254e-29	Down
ZFYVE9	ENSG00000157077	1384.34	-1.0306	0.0927762	1.75311100080265e-30	2.53678781809361e-29	Down
HARBI1	ENSG00000180423	151.842	0.652691	0.0574191	1.76677054808188e-30	2.55504606325496e-29	NS
BEX1	ENSG00000133169	55.7605	-3.03853	0.319876	1.7754223054639e-30	2.56604495498604e-29	Down
SGO2	ENSG00000163535	296.93	1.44953	0.134671	1.81295686616124e-30	2.61875106338851e-29	Up
LATS2	ENSG00000150457	1813.16	-0.988224	0.0887666	1.85782015557398e-30	2.68197498268175e-29	NS
ROBO2	ENSG00000185008	626.468	-2.07438	0.205831	1.91760101078432e-30	2.76664705832395e-29	Down
CYRIA	ENSG00000197872	1253.84	-1.29961	0.11946	1.94632663763497e-30	2.80644053152692e-29	Down
CD34	ENSG00000174059	3943.78	-1.47632	0.137151	2.06381172161251e-30	2.97409577532256e-29	Down
ENSG00000272783	ENSG00000272783	12.7041	-2.15596	0.201545	2.09070241043994e-30	3.0093312509194e-29	Down
ENSG00000286954	ENSG00000286954	16.5389	-4.19421	0.441178	2.09071653751647e-30	3.0093312509194e-29	Down
RNU6-529P	ENSG00000200253	12.1552	-1.99708	0.184209	2.16577686305384e-30	3.11554305689862e-29	Down
NCF2	ENSG00000116701	3637.65	-1.53501	0.144287	2.18821284561169e-30	3.14597282909249e-29	Down
PRRT1B	ENSG00000283526	148.953	-2.80602	0.304284	2.1937455088537e-30	3.15207944321352e-29	Down
LINC01506	ENSG00000234506	12.8145	-2.34574	0.222391	2.20203166983237e-30	3.16213294882778e-29	Down
ARHGAP40	ENSG00000124143	183.199	3.18851	0.34937	2.29155831401564e-30	3.28876833047756e-29	Up
FAP	ENSG00000078098	697.71	2.19092	0.217198	2.32045495027942e-30	3.32829231377213e-29	Up
KCTD10	ENSG00000110906	3758.15	-0.634614	0.0561054	2.36221489391191e-30	3.38620950923305e-29	NS
KLRG2	ENSG00000188883	156.731	-1.95872	0.191219	2.39758048462104e-30	3.43489816275119e-29	Down
KRT80	ENSG00000167767	1469.64	2.22059	0.228361	2.4710592930068e-30	3.53810106710904e-29	Up
CFAP161	ENSG00000156206	66.4659	-2.57482	0.26736	2.56145991048492e-30	3.66539832114723e-29	Down
PCDH12	ENSG00000113555	1562.82	-1.47946	0.138636	2.57445532778947e-30	3.68184640377215e-29	Down
CARD16	ENSG00000204397	520.406	-1.42988	0.132965	2.72603441467052e-30	3.89635466716922e-29	Down
R3HDM1	ENSG00000048991	1053.43	0.89268	0.0800138	2.86071081972623e-30	4.08646792518494e-29	NS
LPGAT1	ENSG00000123684	3464.59	1.11637	0.10154	2.97771350446129e-30	4.25112800488487e-29	Up
KRT1	ENSG00000167768	29.5365	-2.31282	0.219959	3.00016607828364e-30	4.28069071565229e-29	Down
ADAT1	ENSG00000065457	870.915	0.711504	0.0631834	3.04535530509958e-30	4.34264125396381e-29	NS
PRICKLE2	ENSG00000163637	959.515	-1.36233	0.12639	3.09157253323916e-30	4.40395670895247e-29	Down
LRRTM4	ENSG00000176204	24.6203	-2.80304	0.287449	3.09194498015092e-30	4.40395670895247e-29	Down
PPIL1	ENSG00000137168	1089.77	1.06195	0.0962759	3.25384985105107e-30	4.63187320352465e-29	Up
ENSG00000286942	ENSG00000286942	10.5071	-2.57741	0.246812	3.37953651136933e-30	4.80799837670276e-29	Down
WDR62	ENSG00000075702	285.576	1.87513	0.182296	3.38797896146337e-30	4.81721507175722e-29	Up
C15orf48	ENSG00000166920	531.119	2.62654	0.285634	3.44434149856135e-30	4.89451702985019e-29	Up
KLF15	ENSG00000163884	549.049	-2.21304	0.226422	3.48390749339951e-30	4.94787487496293e-29	Down
TENM4	ENSG00000149256	556.694	1.89491	0.183912	3.48898695439782e-30	4.95222124019186e-29	Up
CFAP77	ENSG00000188523	163.142	-3.27394	0.379359	3.51975846479215e-30	4.99300843643477e-29	Down
CDKL1	ENSG00000100490	325.738	-1.23942	0.113598	3.57079490370873e-30	5.06247899440833e-29	Down
SNRPE	ENSG00000182004	1497.88	1.06866	0.0970369	3.79766609743735e-30	5.38101423292004e-29	Up
RPH3A	ENSG00000089169	20.491	-2.40485	0.23558	3.81748693864704e-30	5.40597587437621e-29	Down
IL11	ENSG00000095752	58.7456	2.72773	0.281124	3.91831161968775e-30	5.54555274645593e-29	Up
BHLHA15	ENSG00000180535	230.758	2.0121	0.19781	3.9447140147283e-30	5.57893444794482e-29	Up
ENSG00000260328	ENSG00000260328	20.8718	3.0261	0.302688	3.9464472895928e-30	5.57893444794482e-29	Up
RBMS3	ENSG00000144642	1371.46	-1.5883	0.150483	4.01561184431968e-30	5.67343961437955e-29	Down
SYNGR3	ENSG00000127561	64.2033	2.03767	0.197493	4.07596248302232e-30	5.755390432993e-29	Up
ARHGEF17-AS1	ENSG00000257038	31.0084	-1.58224	0.146702	4.16798212344127e-30	5.88193886890932e-29	Down
ANKRD34B	ENSG00000189127	38.7529	3.57495	0.383954	4.24396580458766e-30	5.985724513463e-29	Up
PLA1A	ENSG00000144837	456.716	-1.83221	0.178105	4.53367414676417e-30	6.39065665503935e-29	Down
ENSG00000260310	ENSG00000260310	21.2854	-2.44345	0.238968	4.82426581717204e-30	6.79636804697178e-29	Down
HSF2BP	ENSG00000160207	22.7985	1.99148	0.188577	4.84634795521151e-30	6.82355776678947e-29	Up
LINC01719	ENSG00000233396	50.4477	1.34792	0.123441	5.11177622892408e-30	7.19314604514176e-29	Up
TPSB2	ENSG00000197253	1620.07	-2.16587	0.218143	5.14234700717908e-30	7.23201519753906e-29	Down
ESRP1	ENSG00000104413	3265.57	0.939928	0.0848912	5.26391748952091e-30	7.39874523011342e-29	NS
CES1P1	ENSG00000228695	48.1428	-2.28369	0.223587	5.30749093056521e-30	7.45571764341197e-29	Down
ATP8B5P	ENSG00000179766	61.1058	-2.31288	0.233078	5.50248031133744e-30	7.72520518581415e-29	Down
ICAM2	ENSG00000108622	495.061	-1.34219	0.124759	5.64231588275365e-30	7.9169955180949e-29	Down
BARD1	ENSG00000138376	434.213	1.13055	0.103406	5.76300880259917e-30	8.08172194976272e-29	Up
MANF	ENSG00000145050	2316.21	1.23792	0.114036	5.84294661782823e-30	8.18914009688418e-29	Up
ENSG00000279526	ENSG00000279526	11.6086	-2.62959	0.261177	6.22567128721981e-30	8.72056194526786e-29	Down
ENG	ENSG00000106991	9382.07	-1.56859	0.148915	6.55820286402389e-30	9.18110968298595e-29	Down
ENSG00000277782	ENSG00000277782	72.0011	-1.25282	0.114902	6.67600499533391e-30	9.34069449632372e-29	Down
FCRL4	ENSG00000163518	13.9744	3.70457	0.37475	6.83346333208835e-30	9.55555046443164e-29	Up
KCNJ5	ENSG00000120457	697.332	-2.18472	0.220021	7.0873824797337e-30	9.90497037495319e-29	Down
PPARG	ENSG00000132170	1371.13	-1.9286	0.191161	7.14339365480747e-30	9.97756356329515e-29	Down
CFL2	ENSG00000165410	2032.54	-1.31692	0.122382	7.20479470817198e-30	1.00575981677481e-28	Down
OR2W3	ENSG00000238243	10.5154	-3.10768	0.312492	7.59435240634176e-30	1.05953743726021e-28	Down
ECEL1	ENSG00000171551	70.6589	3.1519	0.342617	7.64079730403589e-30	1.06541123067702e-28	Up
MICA-AS1	ENSG00000272221	100.204	-1.06461	0.0966007	7.68279885577008e-30	1.07065913372428e-28	Down
ENSG00000263301	ENSG00000263301	10.6473	2.72905	0.260065	7.70011376304909e-30	1.07246274995063e-28	Up
CD83	ENSG00000112149	2202.57	-1.66995	0.160772	7.71062377058267e-30	1.07331707843973e-28	Down
ADGRB3	ENSG00000135298	88.5294	-2.21837	0.225896	7.79721084492861e-30	1.08465449277156e-28	Down
ENSG00000261762	ENSG00000261762	18.7103	2.84418	0.285386	7.80341663687327e-30	1.08465449277156e-28	Up
ENSG00000285928	ENSG00000285928	42.3469	-1.28421	0.117607	7.80533770841033e-30	1.08465449277156e-28	Down
ALG8	ENSG00000159063	1241.41	0.872555	0.0787386	8.32851719576382e-30	1.15604720577532e-28	NS
ENSG00000278971	ENSG00000278971	7.75771	-3.08879	0.30388	8.32632300606976e-30	1.15604720577532e-28	Down
PALB2	ENSG00000083093	466.427	0.8583	0.0773571	8.65366400445573e-30	1.20050009636474e-28	NS
HPS5	ENSG00000110756	1951.07	-0.960428	0.0872989	9.37835547933917e-30	1.30029917943331e-28	NS
AVL9	ENSG00000105778	2568.2	1.14811	0.105718	9.61517583987198e-30	1.33238089166407e-28	Up
N4BP2L1	ENSG00000139597	824.053	-1.42568	0.134568	1.05996683585674e-29	1.46797326838273e-28	Down
SHANK3	ENSG00000251322	1668.17	-1.41987	0.133595	1.06119676687793e-29	1.46884724047489e-28	Down
NDNF	ENSG00000173376	6148.33	-2.27458	0.234783	1.08425022339883e-29	1.49979138029622e-28	Down
FANCF	ENSG00000183161	529.474	0.992171	0.0903738	1.08477592393912e-29	1.49979138029622e-28	NS
DERL3	ENSG00000099958	241.254	2.1022	0.211682	1.09402185202271e-29	1.51172247687667e-28	Up
ENSG00000237813	ENSG00000237813	37.1949	-2.19735	0.218867	1.12801189644807e-29	1.55781237523547e-28	Down
CADM1	ENSG00000182985	7185.19	-1.69285	0.164591	1.16655511205525e-29	1.61013490339781e-28	Down
KCNJ15	ENSG00000157551	3665.04	-2.05533	0.209043	1.17710170217828e-29	1.62377803427034e-28	Down
KCNK17	ENSG00000124780	123.141	-1.99591	0.198158	1.19125304767459e-29	1.64237568860678e-28	Down
PAPSS1	ENSG00000138801	3453.43	-0.831523	0.0752068	1.26264997921172e-29	1.73983236180483e-28	NS
CWH43	ENSG00000109182	67.4961	-3.58223	0.409963	1.27644394630116e-29	1.75785180634073e-28	Down
WFDC1	ENSG00000103175	475.196	-1.95448	0.194358	1.28030721282777e-29	1.76218266043921e-28	Down
TUBA4B	ENSG00000243910	215.003	-3.24043	0.376157	1.30489200922303e-29	1.79501325351729e-28	Down
ADAMTS12	ENSG00000151388	998.671	1.97097	0.196011	1.30861173250722e-29	1.79912107417067e-28	Up
ZFP64	ENSG00000020256	628.624	0.775002	0.0698425	1.34307376436409e-29	1.84546611868672e-28	NS
CFAP210	ENSG00000154479	140.128	-2.24809	0.227539	1.41411266261646e-29	1.94198999305677e-28	Down
DDIT4L	ENSG00000145358	185.213	2.21589	0.226612	1.46145287116451e-29	2.00587882322618e-28	Up
ADCYAP1R1	ENSG00000078549	76.08	-2.0124	0.199667	1.50605143767428e-29	2.06593532504681e-28	Down
MAGI1	ENSG00000151276	1639.69	-1.2174	0.113201	1.51391106982327e-29	2.07555599829823e-28	Down
RTN1	ENSG00000139970	580.836	-1.7519	0.170116	1.59562963223218e-29	2.18636916143903e-28	Down
LIPN	ENSG00000204020	44.3608	-2.26559	0.227613	1.64479007743111e-29	2.25247159291752e-28	Down
TIMELESS	ENSG00000111602	1202.32	1.4551	0.137913	1.66022794540655e-29	2.27234435362648e-28	Up
IGHG1	ENSG00000211896	151771	2.71052	0.298342	1.70244108002862e-29	2.32882166033809e-28	Up
SNX10-AS1	ENSG00000225792	49.6868	-2.07858	0.206827	1.7068103535097e-29	2.33349707583793e-28	Down
SRPRB	ENSG00000144867	2243.31	0.954614	0.087144	1.72450699797736e-29	2.35637789077385e-28	NS
PXMP4	ENSG00000101417	2292.26	-1.41868	0.134348	1.74037931142715e-29	2.37674183582259e-28	Down
HSPE1	ENSG00000115541	506.594	1.0751	0.0989413	1.8354359863745e-29	2.50516073666151e-28	Up
CX3CR1	ENSG00000168329	385.996	-1.95378	0.195672	1.88110390173055e-29	2.5660642601638e-28	Down
VPS9D1-AS1	ENSG00000261373	68.3227	2.25693	0.228723	1.9731543005053e-29	2.69013649407969e-28	Up
FNDC1	ENSG00000164694	1563.13	2.53005	0.271592	1.995473028198e-29	2.71905372014513e-28	Up
OLA1	ENSG00000138430	2622.53	0.939216	0.0857933	2.03348533390035e-29	2.76931120402964e-28	NS
TUBA5P	ENSG00000214796	132.693	1.80638	0.176048	2.14212515106441e-29	2.91564392786663e-28	Up
CLTC	ENSG00000141367	18718.7	0.645444	0.0580891	2.17031943516539e-29	2.95238074244601e-28	NS
CALM1	ENSG00000198668	16484.1	-0.710534	0.0641372	2.17922516506469e-29	2.96285230729166e-28	NS
METTL21A	ENSG00000144401	526.789	0.7477	0.0675187	2.20648635969816e-29	2.99825434594553e-28	NS
FIBIN	ENSG00000176971	1051.34	-1.92984	0.192202	2.23465031009104e-29	3.03484319798466e-28	Down
SPI1	ENSG00000066336	3116.64	-1.74266	0.170077	2.38609467114017e-29	3.23693274331056e-28	Down
ENSG00000280399	ENSG00000280399	132.204	-2.31092	0.239741	2.38555681110438e-29	3.23693274331056e-28	Down
PTRH2	ENSG00000141378	668.56	0.868763	0.0790988	2.46401239001899e-29	3.34054894618961e-28	NS
ZNF146	ENSG00000167635	3154.92	0.895871	0.0817152	2.46519900216219e-29	3.34054894618961e-28	NS
HOGA1	ENSG00000241935	26.6157	-1.85562	0.178237	2.53501459121576e-29	3.43325802753998e-28	Down
ENDOU	ENSG00000111405	14.4848	-2.17582	0.211495	2.54037243062275e-29	3.43861559635123e-28	Down
SYT16	ENSG00000139973	61.6552	3.2521	0.367157	2.54370694372235e-29	3.44123001702582e-28	Up
ENSG00000181123	ENSG00000181123	64.5626	-3.08614	0.347388	2.54880277168965e-29	3.44622301991356e-28	Down
ENSG00000275178	ENSG00000275178	8.47936	-2.96653	0.294573	2.67159974597257e-29	3.61026594873109e-28	Down
SNRK	ENSG00000163788	1769	-0.985743	0.0905797	2.74714421609121e-29	3.71030871079676e-28	NS
FGL1	ENSG00000104760	506.83	3.54236	0.427606	2.79012997415743e-29	3.76629157271103e-28	Up
ENSG00000253227	ENSG00000253227	11.2524	4.30782	0.451094	2.91111534156803e-29	3.92744367341249e-28	Up
BEND6	ENSG00000151917	101.298	1.86845	0.183139	2.93982057998856e-29	3.96399006956456e-28	Up
LHFPL5	ENSG00000197753	61.6481	1.58164	0.150525	3.00954781578883e-29	4.05577908120069e-28	Up
GFRA2	ENSG00000168546	111.406	-1.76791	0.17241	3.09829997162269e-29	4.17309189478252e-28	Down
AQP10	ENSG00000143595	11.2016	-2.83918	0.286915	3.16949355065827e-29	4.26663931487351e-28	Down
ENSG00000272463	ENSG00000272463	97.2965	-1.8505	0.181864	3.20140787469995e-29	4.30723702373921e-28	Down
SRRM3	ENSG00000177679	116.115	2.04261	0.204929	3.33765643789739e-29	4.48808659278011e-28	Up
ENSG00000253636	ENSG00000253636	50.0114	-1.84275	0.179367	3.35087640343773e-29	4.50339427655436e-28	Down
PRMT3	ENSG00000185238	538.332	0.89616	0.0819108	3.42141109352785e-29	4.59567085930765e-28	NS
TLE4	ENSG00000106829	1000.2	-0.998869	0.0920175	3.52656477714258e-29	4.7343215264902e-28	NS
SCN8A	ENSG00000196876	108.734	2.27982	0.234886	3.86834436860516e-29	5.19031084949556e-28	Up
RPGR	ENSG00000156313	587.908	-1.03325	0.0952212	3.90742464106044e-29	5.23987994375557e-28	Down
LINC01165	ENSG00000229081	4.86889	-2.92745	0.276765	3.91567423314226e-29	5.24807332875847e-28	Down
FLRT3	ENSG00000125848	3846.42	-2.31458	0.241438	3.92042377256992e-29	5.25156929928031e-28	Down
OTULINL	ENSG00000145569	2776.29	-1.67899	0.163952	3.98903230790142e-29	5.34055651833505e-28	Down
SLC5A6	ENSG00000138074	1004.82	1.06002	0.0980261	4.23134815025641e-29	5.66188085550131e-28	Up
EZH1	ENSG00000108799	1516.43	-0.736309	0.0669132	4.35194234588808e-29	5.8200703335658e-28	NS
WWC2-AS2	ENSG00000251359	34.4592	-1.58264	0.150223	4.39979863381334e-29	5.88086436466157e-28	Down
THOC3	ENSG00000051596	254.097	0.885822	0.080982	4.42754815422999e-29	5.91473167640517e-28	NS
ENSG00000282221	ENSG00000282221	51.5598	1.81936	0.177949	4.58939950567941e-29	6.12761032530207e-28	Up
SIGLEC6	ENSG00000105492	147.334	-1.88781	0.188064	4.63187421776364e-29	6.18095641670776e-28	Down
ENSG00000254847	ENSG00000254847	9.5059	-2.44301	0.23846	4.87280196184705e-29	6.49892407385658e-28	Down
TMEM255B	ENSG00000184497	393.778	-1.22025	0.114478	4.91400252644532e-29	6.55031195468068e-28	Down
MLC1	ENSG00000100427	90.5986	-2.04092	0.205595	5.0061645207931e-29	6.66591732907125e-28	Down
CYP3A7	ENSG00000160870	11.0631	-2.74634	0.275874	5.00595343996025e-29	6.66591732907125e-28	Down
ULK2	ENSG00000083290	1265.49	-0.915173	0.0841149	5.04360844306893e-29	6.71213154005164e-28	NS
CNTNAP3B	ENSG00000154529	33.4957	-2.08922	0.20696	5.13967306702268e-29	6.83626688258489e-28	Down
TTC28	ENSG00000100154	1543.42	-1.1851	0.111073	5.18450545712532e-29	6.8921607234099e-28	Down
CABLES1	ENSG00000134508	1619.57	-1.41821	0.135269	5.22937598942282e-29	6.94804468540485e-28	Down
ENSG00000272784	ENSG00000272784	9.10082	-2.48082	0.24078	5.59430189709585e-29	7.42888157174173e-28	Down
ENSG00000273437	ENSG00000273437	30.2689	-1.39346	0.13025	5.74494632562447e-29	7.62479970392811e-28	Down
ZNF92	ENSG00000146757	394.063	1.02065	0.094392	5.88838424549659e-29	7.81094647859896e-28	Up
ACTL6A	ENSG00000136518	1366.87	0.941959	0.0867958	5.96972235851935e-29	7.91456109661644e-28	NS
ENSG00000257277	ENSG00000257277	19.9759	-3.12406	0.326827	6.06668300336234e-29	8.03876466901502e-28	Down
RHEX	ENSG00000263961	125.117	-2.0343	0.206475	6.16513592387385e-29	8.16481041062927e-28	Down
OR2S1P	ENSG00000228307	15.252	-3.45701	0.393864	6.18962965844189e-29	8.19282496668129e-28	Down
WASIR2	ENSG00000231439	8.97143	3.02255	0.299387	6.32330283267002e-29	8.36524533855973e-28	Up
CCT5	ENSG00000150753	5848.07	1.19164	0.111691	6.64983513718702e-29	8.79248012990761e-28	Up
TMTC4	ENSG00000125247	809.217	1.03693	0.0962156	6.6849420995587e-29	8.83413657736402e-28	Up
BEST1	ENSG00000167995	201.03	-1.12142	0.104506	6.77297716493068e-29	8.9456548693729e-28	Down
SLC4A1	ENSG00000004939	24.8408	-2.7198	0.276796	6.8357698529739e-29	9.02373128008024e-28	Down
GBA3	ENSG00000249948	20.8059	-2.95665	0.31813	6.84285072175838e-29	9.02821945414565e-28	Down
PDE2A	ENSG00000186642	493.38	-1.65468	0.162121	6.91494760724117e-29	9.11843655714001e-28	Down
ZNF438	ENSG00000183621	559.372	-0.595573	0.0539658	7.09715083037537e-29	9.35367105946355e-28	NS
MIS18A	ENSG00000159055	361.831	1.11705	0.104252	7.11791930958818e-29	9.3760046673614e-28	Up
INKA1	ENSG00000185614	119.417	-1.43523	0.136602	7.2753779091931e-29	9.57827128173801e-28	Down
E2F7	ENSG00000165891	115.777	2.24405	0.231143	7.50776362008389e-29	9.87891192649128e-28	Up
SDAD1	ENSG00000198301	1598.63	0.54349	0.0491972	7.54733002823819e-29	9.92564952292752e-28	NS
COLEC12	ENSG00000158270	3684.08	-1.724	0.169567	7.70791339681229e-29	1.01314036379215e-27	Down
MIR3667HG	ENSG00000188511	116.101	-1.28366	0.120922	7.72614330817004e-29	1.01499259196297e-27	Down
C1orf21	ENSG00000116667	2424.46	-1.4018	0.134524	7.8381792596884e-29	1.02915965044099e-27	Down
MTFR1	ENSG00000066855	1092.59	1.12581	0.105243	8.13508883059005e-29	1.06757262572436e-27	Up
CATSPERD	ENSG00000174898	77.0091	-3.36863	0.390142	8.59875192556067e-29	1.12781598116699e-27	Down
NUMB	ENSG00000133961	3861.18	-0.552154	0.0500798	8.8219758905646e-29	1.15647569571287e-27	NS
LINC02104	ENSG00000271334	9.04938	-2.08403	0.198037	9.28891343654798e-29	1.2170362171913e-27	Down
LSS	ENSG00000160285	2854.91	-1.00304	0.0932335	9.68154419377648e-29	1.26780157202753e-27	Down
MEF2A	ENSG00000068305	2494.61	-0.711456	0.0650691	1.06074869468387e-28	1.38831287270605e-27	NS
FRAS1	ENSG00000138759	1283.69	-1.95081	0.197201	1.06283236867919e-28	1.39029810701838e-27	Down
ATP2B1-AS1	ENSG00000271614	84.456	-1.28667	0.121681	1.13522918588121e-28	1.48420928795887e-27	Down
PGM5P3-AS1	ENSG00000277631	11.9799	-2.65	0.271382	1.1622628302609e-28	1.51874376333559e-27	Down
AQP1	ENSG00000240583	29111.3	-2.34808	0.255164	1.16320988314415e-28	1.51917192778895e-27	Down
ENSG00000239467	ENSG00000239467	302.405	-1.7096	0.169431	1.1715076114514e-28	1.52919463470296e-27	Down
ENSG00000286035	ENSG00000286035	12.8906	-2.78614	0.286416	1.19197522394226e-28	1.55508384668254e-27	Down
LRRFIP1	ENSG00000124831	8532.25	-0.819673	0.0754878	1.1930760774602e-28	1.55569255459151e-27	NS
ENSG00000270091	ENSG00000270091	46.97	-1.54753	0.148658	1.20002228952666e-28	1.56391852790756e-27	Down
LINC01572	ENSG00000261008	29.9929	2.30883	0.229742	1.23240386919558e-28	1.60526657991291e-27	Up
CXCR1	ENSG00000163464	158.042	-2.38179	0.251874	1.27820322790992e-28	1.6640387776511e-27	Down
ZDHHC19	ENSG00000163958	19.8163	-2.55651	0.266352	1.3243829221291e-28	1.72324349766899e-27	Down
GFI1B	ENSG00000165702	17.9682	-2.18783	0.214173	1.34788250394405e-28	1.75289046522989e-27	Down
RMEL3	ENSG00000250961	6.78462	-3.2038	0.323458	1.35415500758729e-28	1.76011446057729e-27	Down
GRID1	ENSG00000182771	102.63	-1.60657	0.156562	1.36987405568209e-28	1.7796028052815e-27	Down
SCNN1G	ENSG00000166828	828.95	-2.25386	0.238745	1.37317496049667e-28	1.78294665199057e-27	Down
ATAD2	ENSG00000156802	1300.41	1.58904	0.15573	1.38634058120943e-28	1.79908864737163e-27	Up
JDP2	ENSG00000140044	2048.57	-1.38293	0.132662	1.43841020840692e-28	1.86567356856671e-27	Down
DNAI2	ENSG00000171595	177.181	-3.03989	0.351414	1.49398633230444e-28	1.93673376175639e-27	Down
ADAM28	ENSG00000042980	1046.49	1.98994	0.201588	1.50205828936061e-28	1.94616923735592e-27	Up
ATP13A4	ENSG00000127249	4251.59	-2.66081	0.296502	1.511181454008e-28	1.95695604659209e-27	Down
C11orf96	ENSG00000187479	1666.69	-1.86207	0.187873	1.52952797794528e-28	1.97966927256274e-27	Down
OR7E36P	ENSG00000205240	8.67053	-3.50772	0.362381	1.55207394251929e-28	2.00779101203432e-27	Down
IL1RAPL2	ENSG00000189108	9.6426	6.26006	0.707358	1.57550723857676e-28	2.03703036587097e-27	Up
BUB3	ENSG00000154473	2891.61	0.791518	0.0729202	1.58443379231844e-28	2.04749249864038e-27	NS
CADM3-AS1	ENSG00000225670	42.9694	-2.58169	0.273024	1.58996723675544e-28	2.0535611593418e-27	Down
KLK11	ENSG00000167757	1234.75	-3.40313	0.438924	1.60880733850992e-28	2.07680092587541e-27	Down
MMP19	ENSG00000123342	1841.8	-1.69245	0.168833	1.61408574808217e-28	2.08251873451927e-27	Down
IGHGP	ENSG00000253755	9598.01	2.69383	0.305511	1.65638840371307e-28	2.13597467812147e-27	Up
DUSP9	ENSG00000130829	68.5539	3.78432	0.448125	1.73395968873698e-28	2.23483075594597e-27	Up
NR4A1	ENSG00000123358	9062.77	-2.1522	0.225331	1.7360961747842e-28	2.23640918481786e-27	Down
SLC44A2	ENSG00000129353	10915.6	-1.11837	0.105227	1.73786027005013e-28	2.23750650097216e-27	Down
H2BC6	ENSG00000274290	39.925	2.52145	0.260419	1.7389385428916e-28	2.23772012809561e-27	Up
DRC3	ENSG00000171962	349.995	-1.56145	0.152893	1.82891071234669e-28	2.352264973347e-27	Down
PHF6	ENSG00000156531	1077.43	0.807994	0.0745732	1.85232988604622e-28	2.38113706053751e-27	NS
GJC2	ENSG00000198835	123.835	-1.75414	0.172702	1.85611244240037e-28	2.38474960056332e-27	Down
CENPH	ENSG00000153044	254.328	1.36073	0.13053	1.85710776492781e-28	2.3847791701772e-27	Up
SLCO4C1	ENSG00000173930	1136.06	-2.15201	0.226123	1.85960286706179e-28	2.38673362220956e-27	Down
HOXB9	ENSG00000170689	131.588	5.0444	0.587493	1.87581243647683e-28	2.40627885091356e-27	Up
KCNAB1	ENSG00000169282	251.561	-1.5537	0.151694	1.89515681883423e-28	2.4298228591504e-27	Down
DCDC2	ENSG00000146038	377.138	-2.31649	0.250507	2.03949401089212e-28	2.6135146084196e-27	Down
TIMP3	ENSG00000100234	46409.3	-1.70016	0.169751	2.05007681748652e-28	2.62570413067842e-27	Down
ENSG00000272411	ENSG00000272411	4.73118	-3.04394	0.300374	2.09977738945549e-28	2.68795616029096e-27	Down
ARRB2	ENSG00000141480	3053.41	-0.99352	0.0929283	2.17698506412095e-28	2.78533712403205e-27	NS
FAM181A-AS1	ENSG00000258584	26.2922	-3.38015	0.38102	2.26797852118288e-28	2.90024552601942e-27	Down
TTC39C	ENSG00000168234	809.837	1.27789	0.122064	2.4050086809571e-28	3.07387430525455e-27	Up
ENSG00000272405	ENSG00000272405	233.616	2.86121	0.33343	2.447322197547e-28	3.1263266426685e-27	Up
LINC01645	ENSG00000224968	15.6515	-3.03867	0.332029	2.45195161650877e-28	3.13060995825667e-27	Down
RAD54B	ENSG00000197275	41.7699	1.58185	0.153278	2.46435590611323e-28	3.14481047394585e-27	Up
TRAIP	ENSG00000183763	124.767	1.46807	0.142092	2.48368659973661e-28	3.16783053727196e-27	Up
CHI3L2	ENSG00000064886	1563.03	-2.17141	0.228965	2.58719546938578e-28	3.2981363449909e-27	Down
MIR3677	ENSG00000266643	11.3977	-3.18944	0.334065	2.58999230637727e-28	3.29998656096183e-27	Down
ENSG00000287289	ENSG00000287289	4.42005	-3.79399	0.391726	2.59714306231995e-28	3.30737943351617e-27	Down
ENSG00000261804	ENSG00000261804	42.2218	1.6927	0.16353	2.61827302643561e-28	3.33255747376161e-27	Up
PGR	ENSG00000082175	253.326	-1.76591	0.176508	2.6774380852953e-28	3.40609563890237e-27	Down
FAM220A	ENSG00000178397	702.812	0.878327	0.0816312	2.77135906006821e-28	3.52374928285604e-27	NS
ENSG00000283175	ENSG00000283175	9.7817	-2.61075	0.262632	2.77354956877818e-28	3.52470726805297e-27	Down
EPB41L5	ENSG00000115109	2765.82	-1.18963	0.113277	2.92961835617065e-28	3.72111597212831e-27	Down
TLL1	ENSG00000038295	228.702	-1.59096	0.156145	2.93248631711144e-28	3.72283084367455e-27	Down
C6orf118	ENSG00000112539	130.595	-3.40644	0.416041	2.96007853466091e-28	3.75591547954621e-27	Down
ENSG00000257002	ENSG00000257002	4.79571	-3.50537	0.359234	2.99202176588319e-28	3.79448385996985e-27	Down
CLN8	ENSG00000182372	731.355	-0.776912	0.0718622	2.99839957353287e-28	3.80060704599694e-27	NS
ABCA10	ENSG00000154263	111.466	-1.98534	0.201082	3.02872743442447e-28	3.83706600124633e-27	Down
SILC1	ENSG00000232044	41.2693	-3.03968	0.347157	3.03580191068863e-28	3.84404302857305e-27	Down
ITPRID2-DT	ENSG00000260742	31.0974	-1.53961	0.148044	3.1752708914962e-28	4.01856909988273e-27	Down
LINC01625	ENSG00000238099	9.11808	-2.65737	0.267878	3.37027914662342e-28	4.26316846979023e-27	Down
ARHGEF16	ENSG00000130762	951.691	1.37919	0.133359	3.39786857117936e-28	4.29585167243898e-27	Up
HSPB7	ENSG00000173641	350.397	-1.64863	0.162928	3.47790543884801e-28	4.39477520343251e-27	Down
FEN1	ENSG00000168496	836.974	1.42341	0.138038	3.5356960450601e-28	4.46550035515906e-27	Up
PSAPL1	ENSG00000178597	35.9534	-3.07156	0.351046	3.72526140986803e-28	4.70249545032595e-27	Down
GPR162	ENSG00000250510	273.493	-1.59926	0.157538	3.80507140199226e-28	4.80077089900535e-27	Down
ANXA8	ENSG00000265190	213.012	-2.94904	0.349638	3.82001887597908e-28	4.81715182370894e-27	Down
GPR19	ENSG00000183150	27.632	2.03757	0.203959	4.02312479974024e-28	5.07066711013509e-27	Up
TMEM220	ENSG00000187824	294.823	-1.50984	0.147241	4.05213306462363e-28	5.10460542763348e-27	Down
ENSG00000251600	ENSG00000251600	32.0593	-2.04527	0.206276	4.09910292571288e-28	5.16112409953592e-27	Down
DHH	ENSG00000139549	33.9473	-1.97318	0.196842	4.16842369032303e-28	5.2457120499001e-27	Down
PLXNB3	ENSG00000198753	313.001	2.42146	0.263651	4.19405693658188e-28	5.27526330684839e-27	Up
ITIH3	ENSG00000162267	112.926	-1.60755	0.157831	4.22624579619869e-28	5.31302566085932e-27	Down
TOGARAM2	ENSG00000189350	293.272	-2.1073	0.22184	4.28132715834113e-28	5.37951389408981e-27	Down
SEPTIN10	ENSG00000186522	3355.77	-0.98508	0.0925899	4.3726043600138e-28	5.49139104649557e-27	NS
KCNA5	ENSG00000130037	74.9626	-2.26298	0.238065	4.41684122263358e-28	5.54410771072333e-27	Down
CAMK2N2	ENSG00000163888	34.8738	2.50826	0.26342	4.49259854428892e-28	5.63631531947695e-27	Up
PRDM16-DT	ENSG00000177133	130.814	-2.29307	0.245562	4.51328899332938e-28	5.65359750456536e-27	Down
COL13A1	ENSG00000197467	410.871	-1.56065	0.153911	4.50915679197055e-28	5.65359750456536e-27	Down
LINC02709	ENSG00000245522	18.3487	1.86947	0.181489	4.51157762133239e-28	5.65359750456536e-27	Up
FAM184A	ENSG00000111879	700.039	-1.91679	0.197174	4.52069313476945e-28	5.65998164964218e-27	Down
FRMD4B	ENSG00000114541	2001.52	-1.07635	0.101848	4.52486028830521e-28	5.66230858628887e-27	Down
DAB2IP	ENSG00000136848	3746.29	-1.20683	0.115505	4.75864473984226e-28	5.95182455553855e-27	Down
TRIP13	ENSG00000071539	554.585	2.34952	0.25864	4.80552830447624e-28	6.00740024076905e-27	Up
PCDH17	ENSG00000118946	1737.39	-1.38954	0.135389	4.82036152745718e-28	6.02287351930424e-27	Down
SUGCT	ENSG00000175600	134.707	1.83883	0.186684	4.9586360061978e-28	6.19248805112085e-27	Up
ZP3	ENSG00000188372	158.587	1.81176	0.182727	5.16644394931799e-28	6.44872115750241e-27	Up
GHET1	ENSG00000281189	17.2984	1.7107	0.164121	5.21097475273322e-28	6.50099581690172e-27	Up
IRX2	ENSG00000170561	1706.19	-2.50734	0.283095	5.32481337858215e-28	6.63963892915529e-27	Down
AOC2	ENSG00000131480	58.3262	-1.18887	0.112594	5.49451259880715e-28	6.84775968043409e-27	Down
ENSG00000224525	ENSG00000224525	6.66206	-3.82199	0.404323	5.55844487958568e-28	6.92391963238182e-27	Down
ARHGEF2-AS1	ENSG00000224276	22.9806	-2.90414	0.321519	5.90361834159089e-28	7.35015467330964e-27	Down
HLX	ENSG00000136630	225.667	-1.18665	0.113359	6.1373337278992e-28	7.6372353820984e-27	Down
ANKRD66	ENSG00000230062	105.529	-3.20157	0.375044	6.14042817038286e-28	7.6372353820984e-27	Down
RMI1	ENSG00000178966	476.442	0.9573	0.0900345	6.18646981117466e-28	7.69060035776386e-27	NS
TFG	ENSG00000114354	3910.71	0.737645	0.068572	6.31406824585799e-28	7.84524578855922e-27	NS
CLEC12A	ENSG00000172322	439.789	-2.14454	0.225407	6.32367353858349e-28	7.85320206991581e-27	Down
ENSG00000272777	ENSG00000272777	42.3579	-1.20419	0.113832	6.4143476755844e-28	7.96177659104548e-27	Down
KRT27	ENSG00000171446	16.9789	-2.96272	0.330536	7.09519668003829e-28	8.8024223050733e-27	Down
LILRA1	ENSG00000104974	104.412	-1.49936	0.146661	7.20574836425283e-28	8.93505511274161e-27	Down
ENSG00000239572	ENSG00000239572	6.55646	-3.31547	0.342568	7.38493185248378e-28	9.1526136203067e-27	Down
ENSG00000261123	ENSG00000261123	17.4226	2.97394	0.309331	7.54393754470466e-28	9.34495738176623e-27	Up
RAPGEF3	ENSG00000079337	632.308	-1.19787	0.114909	7.5544060146721e-28	9.35320122775682e-27	Down
PER1	ENSG00000179094	6358.61	-1.48476	0.146512	7.56446021341746e-28	9.36092409962109e-27	Down
FAM72B	ENSG00000188610	27.7508	2.18214	0.222943	7.58061047867541e-28	9.37617918358405e-27	Up
CCNE2	ENSG00000175305	108.675	1.62696	0.160928	7.65665539836318e-28	9.46546305220029e-27	Up
DRAM1	ENSG00000136048	7698.33	-1.53919	0.152796	7.98132705216805e-28	9.86186441352774e-27	Down
COMP	ENSG00000105664	1308.11	2.75962	0.325665	8.01816484228302e-28	9.90239320678125e-27	Up
GJA4	ENSG00000187513	622.613	-1.44642	0.141716	8.06723379253042e-28	9.95797902513304e-27	Down
TONSL	ENSG00000160949	447.551	1.56739	0.155617	8.13462909341338e-28	1.00361191033275e-26	Up
LHFPL3-AS1	ENSG00000226869	11.4936	-3.1559	0.33702	8.27317796318612e-28	1.02019223681783e-26	Down
PCYOX1	ENSG00000116005	7923.65	-1.04487	0.099255	8.63407649890774e-28	1.06416077532015e-26	Down
DNAJC10	ENSG00000077232	5088.91	0.884426	0.0831246	8.70317499289942e-28	1.07213848845226e-26	NS
CCRL2	ENSG00000121797	595.111	-1.66192	0.16564	8.84776159522445e-28	1.08940285464895e-26	Down
PODNL1	ENSG00000132000	308.36	2.05665	0.217406	8.87019686483041e-28	1.09161725290364e-26	Up
PHACTR2	ENSG00000112419	2941.51	-1.20567	0.116002	9.00922081601676e-28	1.10817030568928e-26	Down
SNTN	ENSG00000188817	680.628	-2.99091	0.356337	9.51603624356117e-28	1.16992391451541e-26	Down
ACP6	ENSG00000162836	705.044	1.03244	0.0980572	1.01532444923423e-27	1.2476384151487e-26	Up
FAM13C	ENSG00000148541	197.501	-1.56526	0.155223	1.02668038206169e-27	1.26096092793326e-26	Down
UBL3	ENSG00000122042	4562.48	-1.08685	0.103777	1.07542992750174e-27	1.32017366525702e-26	Down
[truncated: 22,529 more rows]

## Sheet: Table S3
Table S3. Comprehensive list of 1,293 unique ferroptosis-associated genes obtained from FerrDb v2. Each gene is annotated with its functional role as driver, suppressor, marker, or unclassified regulator. Genes assigned to multiple categories retain combined role annotations.
GeneSymbol	Role
A2M-AS1	Driver
AADAC	Suppressor
ABCB6	Suppressor
ABCC1	Driver, Marker
ABCC5	Suppressor
ABHD12	Suppressor
AC005332.7	Suppressor
ACACA	Marker
ACADM	Suppressor
ACADSB	Driver
ACAT2	Suppressor
ACO1	Driver, Marker
ACOT1	Suppressor
ACOT7	Suppressor
ACSF2	Driver, Marker, Unclassified
ACSL1	Driver, Suppressor
ACSL3	Driver, Marker, Suppressor
ACSL4	Driver, Marker
ACTL6A	Suppressor
ACVR1B	Driver
ADAM23	Driver
ADAMTS13	Suppressor
ADAMTS9-AS1	Suppressor
ADGRF5	Driver
ADIPOQ	Suppressor
ADIPOR1	Suppressor
ADORA1	Suppressor
ADORA2B	Suppressor
AEBP1	Suppressor
AEBP2	Driver
AGAP2-AS1	Suppressor
AGER	Suppressor
AGPAT3	Driver, Unclassified
AGPS	Driver
AGTR2	Driver
AHCY	Suppressor
AHR	Driver, Suppressor
AIFM2	Suppressor
AIM2	Suppressor
AKR1C	Marker
AKR1C1	Suppressor
AKR1C2	Suppressor
AKR1C3	Suppressor
AKT	Suppressor
AKT1	Marker, Suppressor, Unclassified
AKT1S1	Suppressor
ALB	Unclassified
ALDH2	Suppressor
ALDH3A2	Suppressor
ALG3	Suppressor
ALKBH5	Driver, Suppressor
ALOX12	Driver, Unclassified
ALOX12B	Driver
ALOX15	Driver, Marker, Unclassified
ALOX15B	Driver
ALOX5	Driver, Unclassified
ALOXE3	Driver
AMBRA1	Driver
AMER1	Driver
AMFR	Driver
AMN	Driver
ANGPTL4	Suppressor
ANGPTL7	Unclassified
ANO1	Driver, Suppressor
ANO6	Driver
ANXA10	Suppressor
AOC1	Driver
APELA	Suppressor
APOC1	Suppressor
APOE	Suppressor
APOL3	Driver
APP	Driver
AQP11	Suppressor
AQP3	Driver
AQP4	Suppressor
AQP5	Driver
AQP8	Driver
AR	Suppressor
ARF6	Suppressor
ARG2	Suppressor
ARGLU1-DT	Driver
ARHGEF26-AS1	Driver
ARMC5	Driver
ARNTL	Suppressor
ARPC1A	Suppressor
ARRDC3	Unclassified
ASAH2	Suppressor
ASAP2	Suppressor
ASCL1	Suppressor
ASL	Driver
ASMTL-AS1	Driver
ASNS	Unclassified
ASS1	Suppressor
ATF2	Suppressor
ATF3	Driver, Suppressor, Unclassified
ATF4	Driver, Suppressor, Unclassified
ATF6	Suppressor
ATG13	Driver
ATG16L1	Driver
ATG3	Driver
ATG4D	Driver
ATG5	Driver
ATG7	Driver
ATM	Driver
ATP2B3	Driver
ATP5MC3	Driver, Unclassified
ATP6V1G2	Unclassified
ATXN8OS	Driver
AURKA	Suppressor, Unclassified
AXL	Suppressor
B3GNT3	Suppressor
BACH1	Driver, Suppressor
BACH2	Driver
BAP1	Driver
BAP31	Suppressor
BAX	Driver
BBOX1-AS1	Suppressor
BCAT1	Suppressor
BCAT2	Suppressor
BCL2	Suppressor
BCL6	Driver
BDNF-AS	Suppressor
BECN1	Driver
BEX1	Suppressor
BGN	Suppressor
BHLHE40	Suppressor
BID	Driver
BLOC1S5-TXNDC5	Unclassified
BMAL1	Driver, Suppressor
BMP4	Suppressor
BNC1	Suppressor
BNIP3	Unclassified
BRCA1	Driver, Suppressor
BRD2	Suppressor
BRD3	Suppressor
BRD4	Driver, Suppressor
BRD7	Driver
BRDT	Suppressor
BRPF1	Driver
BSG	Driver
BTK	Suppressor
C19orf12	Suppressor
C1QTNF6	Suppressor
C8orf76	Suppressor
CA9	Suppressor
CACNA1G-AS1	Suppressor
CAD	Suppressor
CAMKK2	Suppressor
CAPG	Suppressor, Unclassified
CAPRIN2	Suppressor
CARM1	Driver, Suppressor
CARS1	Driver, Marker
CASC11	Suppressor
CASP3	Driver
CAV-1	Suppressor
CAV1	Driver, Suppressor
CAVIN1	Driver
CB2R	Suppressor
CBR1	Unclassified
CBS	Marker, Suppressor, Unclassified
CBSLR	Suppressor
CBX5	Driver
CCDC6	Driver
CCT3	Suppressor
CD276	Suppressor
CD36	Driver
CD38	Driver
CD44	Suppressor
CD74	Driver
CD82	Driver
CDC25A	Suppressor
CDC27	Driver
CDCA3	Driver
CDH1	Suppressor
CDH4	Suppressor
CDK1	Suppressor
CDKN1A	Marker, Suppressor
CDKN2A	Driver, Suppressor
CDO1	Driver
CEBPG	Suppressor, Unclassified
CEMIP	Suppressor
CENPA	Suppressor
CERK	Suppressor
CERS6-AS1	Suppressor
CFL1	Driver
CGAS	Driver, Suppressor
CHAC1	Driver, Marker
CHMP1A	Suppressor
CHMP5	Suppressor
CHMP6	Suppressor
CHP1	Driver
CIRBP	Driver
CISD1	Marker, Suppressor
CISD2	Suppressor
CISD3	Suppressor
CKB	Suppressor
CLOCK	Suppressor
CLTRN	Driver
CNIH4	Suppressor
CNR1	Suppressor
COMMD10	Driver
COPZ1	Suppressor
COQ10A	Suppressor
COQ10B	Suppressor
COQ10BP1	Suppressor
COQ10BP2	Suppressor
COX4I2	Driver
COX7A1	Driver
CP	Suppressor
CPEB1	Driver
CPLX2	Suppressor
CPT1A	Suppressor
CREB	Suppressor
CREB1	Suppressor
CREB3	Suppressor
CREB5	Suppressor
CRTC3	Suppressor
CRYAB	Driver
CS	Driver, Marker
CSE	Suppressor
CST1	Suppressor
CTNNB1	Suppressor
CTNS	Suppressor
CTSB	Driver
CUL9	Suppressor
CX3CL1	Driver
CXCL10	Driver
CXCL2	Unclassified
CXCL8	Suppressor
CYB5R1	Driver
CYBB	Driver, Suppressor
CYGB	Driver, Suppressor
CYP1B1	Suppressor
CYP24A1	Suppressor
CYP2E1	Suppressor
CYP4F8	Driver
ChREP-beta	Driver
CircBCAR3	Suppressor
CircCDK14	Suppressor
CircCmss1	Driver
CircEXOC5	Driver
CircFNDC3B	Suppressor
CircHIPK3	Driver, Suppressor
CircHMGA2	Driver
CircIDE	Driver
CircIL4R	Suppressor
CircKDM4C	Driver
CircLRFN5	Driver
CircOMA1	Suppressor
CircP4HB	Suppressor
CircPVT1	Suppressor
CircRAPGEF5	Suppressor
CircRHOT1	Suppressor
CircRNA-ST6GALNAC6	Driver
CircSCN8A	Driver
CircSnx12	Suppressor
CircZBTB46	Suppressor
Circ_0000190	Driver
Circ_0000745	Suppressor
DACT3-AS1	Driver
DAZAP1	Suppressor
DCAF7	Driver
DCLK3	Suppressor
DCPS	Suppressor
DDIT3	Unclassified
DDIT4	Driver, Unclassified
DDR2	Driver
DDX5	Driver
DECR1	Suppressor
DELE1	Suppressor
DHODH	Driver, Suppressor
DKK1	Suppressor
DLD	Driver
DLEU1	Suppressor
DNAJB6	Driver
DPEP1	Driver
DPP4	Driver, Marker, Suppressor
DPP9	Suppressor
DRD4	Unclassified
DRD5	Unclassified
DUOX1	Driver
DUOX2	Driver
DUSP1	Unclassified
DUXAP8	Suppressor
DYRK1A	Driver
E2F1	Driver
E2F2	Driver
E2F3	Driver
E2F7	Suppressor
EBF3	Driver
ECH1	Suppressor
EDN1	Driver
EGF	Suppressor
EGFR	Driver, Suppressor
EGLN2	Driver
EGR1	Driver
EHMT2	Driver
EIF2AK2	Driver
EIF2AK3	Suppressor
EIF2AK4	Unclassified
EIF2S1	Unclassified
EIF3H	Suppressor
EIF4E	Driver
ELAVL1	Driver, Unclassified
ELK1	Suppressor
ELOVL5	Driver, Suppressor
EMC2	Driver, Marker
EMP1	Driver
EMP2	Suppressor
ENO1	Suppressor
ENO3	Suppressor
ENPP2	Suppressor
EP300	Driver, Suppressor
EPAS1	Driver
EPHA2	Driver
EPHA4	Driver
EPT1	Driver
EREG	Suppressor
ERK	Driver
ERN1	Driver
ESR1	Suppressor
ETHE1	Driver
ETS1	Suppressor
ETV4	Suppressor
EZH2	Suppressor
FABP4	Driver, Suppressor
FADS1	Driver
FADS2	Driver, Marker, Suppressor
FAF1	Suppressor
FAM98A	Suppressor
FANCD2	Marker, Suppressor
FAR1	Driver
FBLN1	Suppressor
FBXL5	Suppressor
FBXO31	Driver
FBXW7	Driver
FDFT1	Marker
FDX1	Driver, Suppressor
FEACR	Suppressor
FECH	Suppressor
FEN1	Suppressor
FGF10	Suppressor
FGF2	Suppressor
FGF21	Suppressor
FGF4	Suppressor
FGFR4	Suppressor
FH	Suppressor
FHOD1	Suppressor
FLRT2	Driver
FLT3	Driver
FMO1	Driver
FNDC3B	Suppressor
FNDC5	Suppressor
FOSL1	Driver
FOXA2	Suppressor
FOXM1	Suppressor
FOXN4	Driver
FOXO3	Driver
FOXO4	Driver
FOXQ1	Suppressor
FSCN1	Driver
FTH1	Driver, Marker, Suppressor, Unclassified
FTHL17	Suppressor
FTL	Marker, Suppressor, Unclassified
FTMT	Suppressor
FTO	Driver, Suppressor
FTX	Suppressor
FUNDC1	Driver, Suppressor
FUNDC2	Driver
FURIN	Suppressor
FXN	Suppressor
FXR1	Suppressor
FZD7	Suppressor
Fer1HCH	Suppressor
G3BP1	Driver, Suppressor
G6PD	Driver, Marker, Suppressor
G6PDX	Driver
GABARAPL1	Driver
GABARAPL2	Driver
GABPB1	Unclassified
GALNT14	Suppressor
GALNT5	Suppressor
GAS1	Driver
GATA1	Suppressor
GATA3	Suppressor
GATA6	Suppressor
GCH1	Suppressor
GCLC	Marker, Suppressor
GDF15	Driver, Suppressor, Unclassified
GFPT1	Driver
GGT1	Suppressor
GINS4	Suppressor
GJA1	Driver
GLRX5	Suppressor
GLS	Suppressor
GLS2	Driver, Marker
GLUT13	Unclassified
GMFB	Driver
GOT1	Driver, Marker, Suppressor
GPAT4	Driver
GPT2	Unclassified
GPX2	Unclassified
GPX3	Suppressor
GPX4	Marker, Suppressor, Unclassified
GPX7	Suppressor
GRIA3	Driver
GRN	Suppressor
GRSF1	Suppressor
GSK3B	Driver
GSS	Suppressor
GSTM1	Suppressor
GSTP1	Suppressor
GSTZ1	Driver
Gm47283	Driver
H19	Driver, Suppressor
H3C1	Driver
H3C10	Driver
H3C11	Driver
H3C12	Driver
H3C13	Driver
H3C14	Driver
H3C15	Driver
H3C2	Driver
H3C3	Driver
H3C4	Driver
H3C6	Driver
H3C7	Driver
H3C8	Driver
HACE1	Suppressor
HAMP	Unclassified
HBA1	Unclassified
HBP1	Driver
HCAR1	Suppressor
HCG18	Suppressor
HCP5	Suppressor
HDAC3	Driver, Suppressor
HDAC6	Driver, Suppressor
HDDC3	Driver
HDLBP	Driver
HECTD3	Driver
HECW1	Driver
HELLS	Suppressor
HEPFAL	Driver
HERPUD1	Driver, Unclassified
HIC1	Unclassified
HIF1A	Driver, Suppressor
HILPDA	Driver
HJURP	Suppressor
HLF	Suppressor
HMGA2	Suppressor
HMGB1	Driver, Unclassified
HMGB2	Driver
HMGCL	Driver
HMGCR	Marker, Suppressor
HMGCS1	Suppressor
HMOX1	Driver, Marker, Suppressor, Unclassified
HNF4A	Driver, Suppressor, Unclassified
HNRNPD	Suppressor
HNRNPL	Suppressor
HNRNPM	Suppressor
HOTAIR	Driver
HOXA11-AS	Suppressor
HOXC-AS3	Suppressor
HOXD10	Driver
HPCAL1	Driver
HPX	Suppressor
HRAS	Driver
HRH1	Suppressor
HSBP1	Marker
HSD17B11	Unclassified
HSDL2	Driver
HSF1	Suppressor
HSP90AA1	Driver
HSPA12A	Suppressor
HSPA12B	Suppressor
HSPA13	Suppressor
HSPA14	Suppressor
HSPA1A	Suppressor
HSPA1B	Suppressor
HSPA1L	Suppressor
HSPA2	Suppressor
HSPA4	Suppressor
HSPA4L	Suppressor
HSPA5	Marker, Suppressor
HSPA6	Suppressor
HSPA7	Suppressor
HSPA8	Suppressor
HSPA9	Suppressor
HSPB1	Marker, Suppressor
HSPH1	Suppressor
HTR2B	Suppressor
HULC	Suppressor
HUWE1	Suppressor
HYOU1	Suppressor
ICA1	Driver
IDH1	Driver
IDH2	Suppressor
IDO1	Driver, Suppressor
IFI35	Driver
IFNA1	Driver
IFNA10	Driver
IFNA13	Driver
IFNA14	Driver
IFNA16	Driver
IFNA17	Driver
IFNA2	Driver
IFNA21	Driver
IFNA4	Driver
IFNA5	Driver
IFNA6	Driver
IFNA7	Driver
IFNA8	Driver
IFNG	Driver
IGF1R	Suppressor
IGF2BP2	Suppressor
IGF2BP3	Suppressor
IGFBP6	Suppressor
IGFBP7	Driver
IL-10	Suppressor
IL17A	Driver, Suppressor, Unclassified
IL1B	Driver
IL23A	Suppressor
IL33	Suppressor, Unclassified
IL37	Suppressor
IL6	Driver, Suppressor, Unclassified
IL9	Suppressor
INTS2	Driver
IREB2	Driver, Marker, Unclassified
IRF1	Driver
IRF3	Suppressor
IRF7	Driver
IRF8	Driver
IRF9	Driver
ISCA2	Suppressor
ISCU	Suppressor
ITGB2-AS1	Suppressor
ITGB3	Suppressor
ITPR1	Driver
ITPR2	Driver
ITPR3	Driver
JDP2	Unclassified
JUN	Suppressor
JUND	Suppressor
JUP	Suppressor
KAT5	Suppressor
KAT6B	Suppressor
KCNMA1	Suppressor
KCNQ1OT1	Driver
KDM1A	Driver, Suppressor
KDM3B	Suppressor
KDM4A	Suppressor
KDM4D	Suppressor
KDM5A	Driver
KDM5C	Driver
KDM6B	Driver
KEAP1	Driver, Marker, Unclassified
KIF20A	Suppressor
KIM-1	Unclassified
KL	Suppressor
KLF11	Driver
KLF15	Suppressor
KLF2	Driver
KLF6	Driver
KLHDC3	Suppressor
KLHL24	Unclassified
KMT2B	Driver
KMT2D	Driver
KMT5A	Suppressor
KRAS	Driver
KRT18	Suppressor
LACTB	Driver
LAMP2	Suppressor
LAMTOR5	Suppressor
LCE2C	Driver
LCN2	Driver, Suppressor
LDHA	Suppressor
LDLR	Suppressor
LGMN	Driver
LIFR	Driver
LIG3	Driver
LIN28A	Driver
LINC-ROR	Driver
LINC00239	Suppressor
LINC00336	Suppressor
LINC00460	Suppressor
LINC00472	Driver
LINC00578	Suppressor
LINC00616	Driver
LINC00618	Driver
LINC00641	Suppressor
LINC00941	Suppressor
LINC00976	Suppressor
LINC01133	Suppressor
LINC01134	Suppressor
LINC01564	Suppressor
LINC01606	Suppressor
LINC01833	Suppressor
LINC02587	Suppressor
LIP	Driver
LOC284561	Unclassified
LOC390705	Unclassified
LONP1	Driver
LOX	Driver, Marker
LPCAT3	Driver, Marker
LPIN1	Driver
LRP8	Suppressor
LRRFIP1	Unclassified
LRRK2	Suppressor
LTBP2	Suppressor
LTF	Suppressor
LUCAT1	Suppressor
LURAP1L	Unclassified
LYRM1	Driver
MAFG	Unclassified
MALAT1	Suppressor
MALT1	Driver, Suppressor
MAP1LC3A	Driver
MAP3K11	Driver
MAP3K14	Driver
MAP3K5	Unclassified
MAP3K7	Suppressor
MAPK1	Driver
MAPK14	Driver, Unclassified
MAPK3	Driver
MAPK8	Driver, Suppressor
MAPK9	Driver
MAPKAP1	Suppressor, Unclassified
MARCHF5	Suppressor
MARCHF6	Suppressor
MAT1A	Driver
MAT2A	Suppressor
MAZ	Suppressor
MBOAT1	Suppressor
MBOAT2	Suppressor
MBOAT7	Driver
MCF2L	Suppressor
MCOLN1	Driver
MCU	Driver
MDM2	Driver, Suppressor
MDM4	Driver
ME1	Suppressor
MEF2C	Suppressor
MEG3	Driver
MEG8	Suppressor
MELK	Suppressor
MEN1	Driver
METRNL	Suppressor
METTL1	Driver
METTL14	Driver, Suppressor
METTL16	Suppressor
METTL3	Driver, Suppressor
METTL9	Suppressor
MEX3A	Suppressor
MFGE8	Suppressor
MFN1	Suppressor
MFN2	Driver
MGST1	Suppressor
MIB1	Driver
MIB2	Driver
MICU1	Driver
MIOX	Driver
MIR1-1	Suppressor
MIR1-2	Suppressor
MIR124-1	Driver
MIR124-2	Driver
MIR124-3	Driver, Suppressor
MIR125B1	Suppressor
MIR125B2	Suppressor
MIR127	Driver
MIR129-1	Driver
MIR129-2	Driver
MIR130B	Suppressor
MIR135B	Driver
MIR137	Suppressor
MIR140	Driver
MIR142	Driver
MIR144	Driver
MIR147A	Driver
MIR148A	Driver
MIR149	Driver
MIR15A	Driver
MIR16-1	Suppressor
MIR16-2	Suppressor
MIR17	Suppressor
MIR17HG	Suppressor
MIR181B1	Driver
MIR181B2	Driver
MIR18A	Suppressor
MIR190A	Suppressor
MIR193A	Suppressor
MIR19A	Suppressor
MIR20A	Suppressor
MIR21	Driver, Suppressor
MIR210	Suppressor
MIR2115	Suppressor
MIR212	Suppressor
MIR214	Driver, Suppressor
MIR217	Suppressor
MIR221	Suppressor
MIR222	Suppressor
MIR23A	Driver, Suppressor
MIR26A1	Driver
MIR26A2	Driver
MIR27A	Driver, Suppressor
MIR29A	Suppressor
MIR302A	Driver
MIR30B	Unclassified
MIR30E	Suppressor
MIR324	Driver
MIR335	Driver
MIR338	Driver
MIR34C	Driver
MIR375	Driver
MIR378A	Driver
MIR424	Suppressor
MIR429	Driver
MIR432	Suppressor
MIR4443	Suppressor
MIR450B	Suppressor
MIR4715	Unclassified
MIR4735	Driver
MIR491	Suppressor
MIR494	Driver
MIR509-1	Driver
MIR5096	Driver
MIR522	Suppressor
MIR539	Driver
MIR545	Suppressor
MIR552	Suppressor
MIR605	Driver
MIR6077	Suppressor
MIR612	Driver
MIR670	Suppressor
MIR6852	Driver
MIR761	Driver
MIR770	Driver
MIR9-1	Suppressor
MIR9-2	Suppressor
MIR9-3	Suppressor
MIR9-3HG	Suppressor
MIR93	Driver
MIR96	Suppressor
MIRN672	Driver
MITD1	Suppressor
MITF	Suppressor
MLLT1	Driver
MLST8	Suppressor, Unclassified
MMD	Driver
MMP13	Unclassified
MPC1	Suppressor
MPO	Driver
MRTFA	Suppressor
MS4A15	Suppressor
MT-RNR1	Suppressor
MT1DP	Driver
MT1G	Marker, Suppressor
MT3	Unclassified
MTCH1	Driver, Suppressor
MTDH	Driver
MTF1	Suppressor
MTHFR	Suppressor
MTOR	Driver, Suppressor, Unclassified
MTTP	Suppressor
MUC1	Suppressor
MXRA8	Suppressor
MYB	Driver
MYC	Suppressor
MYCN	Driver, Unclassified
MiR-19b-3p	Suppressor
MiR-706	Suppressor
NAT10	Suppressor
NCF2	Unclassified
NCOA3	Suppressor
NCOA4	Driver, Marker
NDRG1	Driver, Suppressor
NDUFA4	Suppressor
NEAT1	Driver, Suppressor
NEDD4	Suppressor
NEDD4L	Driver, Suppressor
NEUROD1	Suppressor
NF2	Suppressor
NFE2L1	Suppressor
NFE2L2	Driver, Marker, Suppressor, Unclassified
NFKB2	Suppressor
NFS1	Marker, Suppressor
NGB	Unclassified
NHLRC1	Driver
NKAP	Suppressor
NLRP3	Driver
NMDAR	Driver
NNMT	Unclassified
NOD1	Suppressor
NODAL	Suppressor
NOS2	Suppressor, Unclassified
NOTCH3	Suppressor
NOX1	Driver, Marker
NOX3	Driver
NOX4	Driver, Marker
NOX5	Driver
NPC1	Suppressor
NQO1	Marker, Suppressor
NR0B1	Suppressor
NR1D1	Driver
NR1D2	Driver
NR1H4	Suppressor
NR2F2	Driver
NR4A1	Suppressor
NR5A2	Suppressor
NRAS	Driver
NSUN2	Suppressor
NSUN5	Suppressor
NT5DC2	Suppressor
NTN1	Suppressor
NTRK2	Driver, Suppressor
NUAK2	Driver
NUP62	Driver, Suppressor
NUPR1	Suppressor
OGFRP1	Suppressor
OGT	Suppressor
OIP5-AS1	Suppressor
OMA1	Suppressor
OPRM1	Suppressor
ORMDL3	Driver
OSBPL9	Driver
OTUB1	Suppressor
OTUD5	Suppressor
OTUD6B-AS1	Driver
OXSR1	Unclassified
OsFER2	Driver
P2RX7	Driver
P4HA1	Suppressor
P4HB	Driver, Suppressor
P66Shc	Driver
PADI4	Driver
PANX1	Driver
PANX2	Suppressor
PAQR3	Driver
PARK7	Suppressor
PARL	Suppressor
PARP1	Suppressor
PARP10	Suppressor
PARP11	Suppressor
PARP12	Suppressor
PARP14	Suppressor
PARP15	Suppressor
PARP16	Suppressor
PARP2	Suppressor
PARP3	Suppressor
PARP4	Suppressor
PARP6	Suppressor
PARP8	Suppressor
PARP9	Suppressor
PCAT1	Suppressor
PCBP1	Suppressor
PCBP2	Suppressor
PCDH7	Suppressor
PCDHB14	Driver
PCK2	Unclassified
PCSK9	Suppressor
PDE4A	Driver
PDE4B	Driver
PDE4C	Driver
PDE4D	Driver
PDGFRA	Suppressor
PDIA2	Driver
PDIA4	Suppressor
PDK4	Suppressor
PDSS2	Suppressor
PEBP1	Driver, Marker
PEDS1	Suppressor
PELATON	Suppressor
PER1	Driver, Suppressor
PER2	Driver, Suppressor
PEX10	Driver
PEX12	Driver
PEX14	Suppressor
PEX2	Driver
PEX3	Driver
PEX6	Driver
PFKFB2	Suppressor
PGAM1	Suppressor
PGAM5	Suppressor
PGD	Driver, Marker
PGM5P3-AS1	Driver
PGRMC1	Driver, Suppressor
PHF21A	Driver
PHGDH	Suppressor
PHKG2	Driver, Marker
PI3K	Suppressor
PIAS3	Driver
PIEZO1	Driver
PIK3CA	Driver, Suppressor
PIM1	Suppressor
PIM3	Driver
PINK1	Suppressor
PIR	Suppressor
PKM	Suppressor
PKM2	Suppressor
PLA2G6	Suppressor
PLA2G7	Suppressor
PLIN2	Suppressor
PLIN4	Unclassified
PLK1	Suppressor
PLTP	Suppressor
PML	Suppressor
PNO1	Suppressor
POLE2	Suppressor
POM121L12	Driver
POMC	Driver
POR	Driver
POU2F2	Suppressor
PPARA	Suppressor
PPARD	Suppressor
PPARG	Driver, Suppressor
PPARGC1A	Suppressor
PPM1K	Driver
PPP1R13L	Suppressor
PPP2R2B	Driver
PRDX1	Suppressor, Unclassified
PRDX2	Suppressor
PRDX3	Driver, Marker
PRDX4	Suppressor
PRDX6	Suppressor
PRKAA1	Driver
PRKAA2	Driver, Suppressor
PRKCA	Driver
PRKCB	Driver
PRKCG	Suppressor
PRKD1	Driver
PRKD2	Suppressor
PRMT1	Suppressor
PRMT5	Suppressor
PRMT8	Suppressor
PRMT9	Suppressor
PRNP	Unclassified
PROK2	Suppressor
PROM2	Suppressor
PROX1	Suppressor
PRR5	Suppressor, Unclassified
PSAT1	Unclassified
PSEN1	Suppressor
PSEN2	Suppressor
PSTK	Suppressor
PTBP1	Driver
PTEN	Driver
PTGER1	Suppressor
PTGES2	Driver
PTGS2	Driver, Marker
PTPMT1	Suppressor
PTPN11	Driver
PTPN18	Suppressor
PTPN6	Driver
PTPRC	Suppressor
PUM2	Unclassified
PVT1	Driver
PYCR1	Suppressor
QSOX1	Driver
RAB26	Suppressor
RAP1GDS1	Suppressor
RAPGEF3	Driver
RARRES2	Suppressor
RB1	Suppressor
RB1CC1	Driver
RBM15	Suppressor
RBM24	Suppressor
RBM3	Driver
RBMS1	Driver, Suppressor
RELA	Suppressor, Unclassified
REST	Driver, Suppressor
RGS4	Unclassified
RHEBP1	Suppressor
RICTOR	Suppressor, Unclassified
RIPK1	Unclassified
RIPK3	Suppressor
RND1	Driver
RNF113A	Suppressor
RNF25	Suppressor
RPL8	Driver, Marker, Unclassified
RPLP2	Suppressor
RPTOR	Suppressor
RRAD	Driver
RRM1	Driver, Suppressor
RRM2	Driver, Suppressor, Unclassified
RSL1D1	Suppressor
RUNX3	Driver
RXRG	Suppressor
S100A8	Driver
SAT1	Driver, Marker
SATB1	Suppressor
SCARA5	Driver
SCD	Suppressor
SCD1	Suppressor
[truncated: 301 more rows]

## Sheet: Table S4
Table S4. Median expression values in tumor and normal tissues, log fold changes, P-values, and adjusted FDR for all ferroptosis-related genes analyzed.
[truncated: 1,180 more rows]

[truncated: 11 more sheets: Table S5, Sheet6, Sheet7, Table S8, Table S9, Table S10, Table S11, Table S12, Table S13, Table S14, Table S15]
